# Supplementary material for: Single-cell analysis of the progeria arterial wall reveals progerin-induced progressive, cell type-specific dysfunction and somatic mutation accumulation
Source: Genome Med. 2026 Jul 31;18:115. doi: 10.1186/s13073-026-01719-6 (PMC13425876; doi:10.1186/s13073-026-01719-6)
Supplement: Supplementary file 1 — Supplementary Material 1. [file 13073_2026_1719_MOESM1_ESM.xlsx]

## Sheet: Table S1
Plate ID	Mouse genotype	Age	Number of pooled mice	Digestion protocol	GFP sorted	Batch
P014	G609G	10	2	2	No	10weeks_batch3
P015	G609G	10	2	2	No	10weeks_batch3
P016	G609G	10	2	2	No	10weeks_batch3
P071	G609G	6	3	2	Yes	6weeks_batch1
P072	G609G	6	3	2	Yes	6weeks_batch1
P073	G609G	6	3	2	Yes	6weeks_batch1
P074	WT	6	3	2	Yes	wt_batch1
P075	WT	6	3	2	Yes	wt_batch1
P076	WT	6	3	2	Yes	wt_batch1
P077	WT	6	3	2	No	wt_batch2
P078	WT	6	3	2	No	wt_batch2
P079	WT	6	3	2	No	wt_batch2
P080	G609G	6	3	2	No	6weeks_batch2
P081	G609G	6	3	2	No	6weeks_batch2
P082	WT	6	3	1	Yes	wt_batch3
P083	G609G	6	3	1	Yes	6weeks_batch3
P084	G609G	6	3	1	Yes	6weeks_batch3
P088	WT	12	3	1	No	wt_batch4
P089	WT	12	3	1	No	wt_batch4
P105	WT	12	2	2	No	wt_batch5
P108	G609G	12	3	2	No	12weeks_batch
P324	G609G	10	6	1	No	10weeks_batch2
P325	G609G	10	10	1	No	10weeks_batch2
P326	G609G	10	4	1	No	10weeks_batch3
P327	G609G	10	4	1	No	10weeks_batch3
P450	WT	12	3	1	Yes	wt_batch6
P452	G609G	12	6	1	Yes	12weeks_batch2
P482	G609G	12	2	1	Yes	12weeks_batch3
P483	WT	12	5	1	Yes	wt_batch7
P484	WT	12	2	1	Yes	wt_batch7

## Sheet: Table S2
gene	p_val	avg_log2FC	pct.1	pct.2	p_val_adj	cluster	Cell type
Hba.a2	0	4.63447	0.999	0.446	0	5	VSMC I
Hbb.bs	0	4.44155	0.991	0.392	0	5	VSMC I
Hba.a1	0	3.92134	0.988	0.276	0	5	VSMC I
Hbb.bt	0	2.70069	0.896	0.148	0	5	VSMC I
Nr4a1	1.93008e-163	1.75231	1	0.912	9.91036e-159	5	VSMC I
Fosb	6.80535e-155	1.40844	0.952	0.586	3.49434e-150	5	VSMC I
Egr1	2.26104e-154	1.69588	0.987	0.884	1.16097e-149	5	VSMC I
Fos	8.33358e-147	1.76709	0.979	0.847	4.27905e-142	5	VSMC I
Flna	6.67809e-140	1.29647	1	1	3.429e-135	5	VSMC I
Alas2	2.70653e-138	1.12086	0.349	0.072	1.38972e-133	5	VSMC I
Atf3	1.99536e-137	1.6194	0.974	0.799	1.02456e-132	5	VSMC I
Myh11	2.67051e-134	1.24498	1	0.997	1.37123e-129	5	VSMC I
Tns1	1.32249e-132	1.10404	0.999	0.997	6.79059e-128	5	VSMC I
Gadd45b	4.69697e-118	1.25983	0.978	0.816	2.41175e-113	5	VSMC I
Csrnp1	8.15908e-116	1.06488	0.909	0.577	4.18944e-111	5	VSMC I
Ier2	7.14239e-115	1.35206	0.985	0.873	3.6674e-110	5	VSMC I
Zfp36	3.52122e-109	1.17137	0.987	0.88	1.80804e-104	5	VSMC I
Junb	1.3757e-108	1.10808	0.982	0.874	7.06379e-104	5	VSMC I
Ccn1	8.91685e-105	1.56119	1	0.971	4.57854e-100	5	VSMC I
Jun	8.80849e-102	1.14734	0.991	0.905	4.5229e-97	5	VSMC I
Lamb2	9.69346e-102	1.05593	0.999	0.991	4.9773e-97	5	VSMC I
Nr1d1	4.17161e-101	1.06904	1	0.974	2.142e-96	5	VSMC I
Adcy5	6.39258e-101	1.13406	0.977	0.874	3.2824e-96	5	VSMC I
Hspa1a	1.27559e-99	1.26184	0.952	0.78	6.54975e-95	5	VSMC I
Slc38a2	6.59522e-99	1.07004	0.996	0.956	3.38645e-94	5	VSMC I
Ncam1	1.93493e-97	0.970957	0.982	0.934	9.93527e-93	5	VSMC I
Lpp	4.05906e-97	0.966547	1	0.997	2.08421e-92	5	VSMC I
Adamts1	4.0094e-96	1.21839	0.963	0.818	2.05871e-91	5	VSMC I
Ltbp4	1.49976e-95	0.893566	1	0.984	7.7008e-91	5	VSMC I
Thsd4	5.37297e-94	0.961156	0.971	0.863	2.75886e-89	5	VSMC I
Flnc	2.39879e-93	1.26664	0.971	0.833	1.23171e-88	5	VSMC I
Sorl1	2.32129e-91	0.970397	0.974	0.883	1.19191e-86	5	VSMC I
Col18a1	4.64302e-91	0.988816	1	0.997	2.38405e-86	5	VSMC I
Btg2	8.93177e-90	1.05056	0.987	0.906	4.5862e-85	5	VSMC I
Irf1	4.97777e-89	1.17236	0.899	0.65	2.55594e-84	5	VSMC I
Mylk	7.30589e-88	0.840592	0.999	0.985	3.75136e-83	5	VSMC I
Pbxip1	3.32078e-87	1.00505	0.997	0.974	1.70512e-82	5	VSMC I
Dusp1	1.89058e-86	1.19921	0.999	0.98	9.70754e-82	5	VSMC I
Sgk1	2.4538e-86	1.1486	0.965	0.82	1.25995e-81	5	VSMC I
Map1b	6.5048e-86	0.894436	0.996	0.988	3.34002e-81	5	VSMC I
Itga8	1.63481e-85	0.880452	0.999	0.978	8.39424e-81	5	VSMC I
Arc	1.71836e-83	1.17944	0.83	0.505	8.82326e-79	5	VSMC I
Myocd	1.27573e-82	1.0392	0.984	0.937	6.55048e-78	5	VSMC I
Smtn	7.06384e-82	0.834529	1	0.996	3.62707e-77	5	VSMC I
Itga9	3.78362e-81	0.872553	0.969	0.884	1.94278e-76	5	VSMC I
Ppp1r15a	1.6729e-80	0.894925	0.984	0.858	8.58985e-76	5	VSMC I
Socs3	2.50327e-80	0.90734	0.897	0.629	1.28535e-75	5	VSMC I
Xirp1	1.39e-79	1.15449	0.875	0.687	7.13724e-75	5	VSMC I
Ifrd1	8.30555e-78	1.05851	0.949	0.819	4.26465e-73	5	VSMC I
Ubc	3.96855e-74	0.949132	1	1	2.03773e-69	5	VSMC I
Irs2	6.64133e-74	0.745427	0.783	0.525	3.41012e-69	5	VSMC I
Sost	9.14124e-74	0.771392	0.965	0.831	4.69375e-69	5	VSMC I
Myc	1.45552e-72	0.875604	0.83	0.545	7.47365e-68	5	VSMC I
Npnt	2.5554e-72	0.822436	0.999	0.976	1.31212e-67	5	VSMC I
Gem	1.1586e-71	1.05164	0.971	0.849	5.94904e-67	5	VSMC I
Ier3	1.74546e-70	0.809819	0.949	0.782	8.96244e-66	5	VSMC I
Lgr6	7.34073e-70	0.799083	0.968	0.874	3.76924e-65	5	VSMC I
Sertad1	8.9342e-70	0.78677	0.94	0.793	4.58745e-65	5	VSMC I
Tln1	3.13109e-69	0.819646	0.999	0.991	1.60772e-64	5	VSMC I
Dusp10	6.68563e-69	0.526537	0.655	0.36	3.43287e-64	5	VSMC I
Nfkbiz	7.0428e-69	0.675483	0.877	0.625	3.61627e-64	5	VSMC I
Hspg2	2.96719e-67	0.95304	0.996	0.985	1.52356e-62	5	VSMC I
Mcam	4.42454e-67	0.819697	0.996	0.965	2.27187e-62	5	VSMC I
Ccnl1	7.76254e-65	0.632617	0.878	0.683	3.98583e-60	5	VSMC I
Ppp1r12b	2.48074e-64	0.698396	0.974	0.916	1.27379e-59	5	VSMC I
Nfkbia	5.93561e-64	0.647166	0.99	0.922	3.04776e-59	5	VSMC I
Kdm6b	5.94032e-64	0.433082	0.83	0.591	3.05018e-59	5	VSMC I
Hbegf	6.16229e-64	1.01479	0.93	0.781	3.16415e-59	5	VSMC I
Cpe	4.04147e-63	0.728106	1	0.997	2.07517e-58	5	VSMC I
Irag1	4.27974e-63	0.666368	0.953	0.853	2.19752e-58	5	VSMC I
Gm20481	7.46979e-63	0.32114	0.752	0.559	3.83551e-58	5	VSMC I
Klf6	1.32068e-62	0.820491	0.99	0.962	6.78129e-58	5	VSMC I
Dmpk	1.48948e-62	0.609769	0.997	0.968	7.64803e-58	5	VSMC I
Errfi1	1.87477e-62	1.14853	0.919	0.779	9.62641e-58	5	VSMC I
Atp2a2	8.91416e-62	0.709597	0.985	0.959	4.57715e-57	5	VSMC I
Per1	1.13648e-61	0.74846	0.843	0.67	5.83551e-57	5	VSMC I
Hk2	1.25526e-61	0.357589	0.755	0.482	6.44537e-57	5	VSMC I
Pde4b	3.07474e-61	0.857517	0.949	0.854	1.57879e-56	5	VSMC I
Lama5	4.664e-60	0.85044	0.928	0.827	2.39482e-55	5	VSMC I
Pcdh7	1.17419e-59	0.672513	0.966	0.923	6.02912e-55	5	VSMC I
Vasn	1.6697e-59	0.881299	0.991	0.942	8.5734e-55	5	VSMC I
Brd2	2.73648e-59	0.748067	0.965	0.898	1.4051e-54	5	VSMC I
Kank1	2.23666e-58	0.69735	0.984	0.954	1.14846e-53	5	VSMC I
Nr4a2	2.50848e-58	0.544575	0.76	0.497	1.28803e-53	5	VSMC I
Npr1	4.88203e-58	0.675168	0.93	0.822	2.50677e-53	5	VSMC I
Vcl	3.56695e-57	0.633364	0.985	0.951	1.83152e-52	5	VSMC I
Synpo2	4.59383e-57	0.632915	0.95	0.905	2.35879e-52	5	VSMC I
Rrad	1.07884e-56	1.10971	0.978	0.938	5.53953e-52	5	VSMC I
Aoc3	2.21461e-56	0.563957	0.837	0.663	1.13714e-51	5	VSMC I
Id1	7.46263e-56	0.702932	0.891	0.728	3.83184e-51	5	VSMC I
Pde3a	7.67593e-56	0.598527	0.947	0.877	3.94136e-51	5	VSMC I
Klf10	1.02027e-54	0.634781	0.846	0.617	5.23879e-50	5	VSMC I
Ppp1r12a	1.73096e-54	0.644731	0.935	0.902	8.88795e-50	5	VSMC I
Neat1	8.65869e-53	1.17136	0.984	0.955	4.44598e-48	5	VSMC I
Tacc2	1.02941e-52	0.661695	0.902	0.78	5.2857e-48	5	VSMC I
Nfil3	2.61136e-52	0.777947	0.833	0.65	1.34085e-47	5	VSMC I
Clu	2.21144e-51	0.766471	1	0.996	1.13551e-46	5	VSMC I
Gm7008	2.45495e-51	0.344076	0.641	0.42	1.26054e-46	5	VSMC I
Cspg4	9.65236e-51	0.64724	0.994	0.966	4.95619e-46	5	VSMC I
Gm12840	1.45262e-50	0.563185	0.993	0.972	7.45879e-46	5	VSMC I
Wsb1	3.63492e-50	0.679829	0.891	0.742	1.86642e-45	5	VSMC I
Ppp1r10	4.071e-50	0.670454	0.853	0.664	2.09034e-45	5	VSMC I
Fbxo30	6.47555e-50	0.616603	0.944	0.865	3.325e-45	5	VSMC I
Id3	6.63801e-50	0.737244	0.994	0.975	3.40842e-45	5	VSMC I
Gadd45g	3.08381e-49	0.536537	0.916	0.767	1.58344e-44	5	VSMC I
Chka	5.28947e-49	0.686216	0.782	0.589	2.71598e-44	5	VSMC I
Susd5	2.66252e-48	0.620344	0.999	0.971	1.36712e-43	5	VSMC I
Gm29408	3.28686e-48	0.482207	0.975	0.922	1.6877e-43	5	VSMC I
Psap	1.27886e-47	0.635602	0.999	0.998	6.56656e-43	5	VSMC I
Egr3	2.20794e-47	0.274569	0.409	0.191	1.13371e-42	5	VSMC I
Fblim1	9.96261e-47	0.54416	1	0.992	5.1155e-42	5	VSMC I
Olfr1033	1.0768e-46	0.283855	0.944	0.872	5.52905e-42	5	VSMC I
Bcam	2.16526e-46	0.555928	0.993	0.98	1.11179e-41	5	VSMC I
Zbtb20	2.36146e-46	0.659683	0.999	0.997	1.21254e-41	5	VSMC I
Gm17334	4.87744e-46	0.337574	0.409	0.192	2.50442e-41	5	VSMC I
Col4a2	6.62118e-46	0.632765	0.994	0.983	3.39978e-41	5	VSMC I
Bag3	1.8631e-45	0.615226	0.965	0.909	9.56644e-41	5	VSMC I
Aebp1	5.69217e-45	0.728045	0.999	0.999	2.92276e-40	5	VSMC I
Rhob	8.19455e-45	0.453827	0.931	0.855	4.20766e-40	5	VSMC I
Pdlim7	8.63304e-45	0.549503	0.999	0.984	4.43281e-40	5	VSMC I
Klf4	3.48346e-44	0.544111	0.839	0.653	1.78865e-39	5	VSMC I
Pim3	8.0217e-44	0.592237	0.82	0.638	4.1189e-39	5	VSMC I
Tob2	9.84092e-44	0.500311	0.915	0.796	5.05302e-39	5	VSMC I
Fosl2	4.56258e-43	0.510303	0.809	0.643	2.34275e-38	5	VSMC I
Col4a1	5.07334e-43	0.580171	0.994	0.986	2.60501e-38	5	VSMC I
Postn	8.62215e-43	0.573119	1	0.993	4.42722e-38	5	VSMC I
Pkd1	2.11778e-42	0.755002	0.979	0.942	1.08742e-37	5	VSMC I
Myh10	2.90911e-42	0.556023	0.957	0.936	1.49374e-37	5	VSMC I
Cped1	6.34753e-42	0.589638	0.966	0.926	3.25926e-37	5	VSMC I
Arhgef17	6.76399e-42	0.630627	0.959	0.897	3.47311e-37	5	VSMC I
Svil	1.81168e-41	0.498657	0.893	0.819	9.30244e-37	5	VSMC I
Gm20186	1.85901e-41	0.404229	0.975	0.935	9.54546e-37	5	VSMC I
Gm48942	2.00084e-41	0.444655	0.988	0.977	1.02737e-36	5	VSMC I
Cbr2	2.785e-41	0.387362	0.994	0.929	1.43001e-36	5	VSMC I
Egr2	3.12958e-41	0.459704	0.49	0.263	1.60695e-36	5	VSMC I
Gm29371	4.267e-41	0.2557	0.872	0.72	2.19098e-36	5	VSMC I
Tsc22d1	4.59726e-41	0.562684	0.996	0.978	2.36055e-36	5	VSMC I
Myl9	4.75953e-41	0.505113	1	1	2.44387e-36	5	VSMC I
Fosl1	1.56333e-40	0.358502	0.506	0.274	8.02722e-36	5	VSMC I
Aplp2	1.87359e-40	0.632117	0.999	0.991	9.6203e-36	5	VSMC I
Itih4	6.64252e-40	0.718	0.95	0.885	3.41073e-35	5	VSMC I
Tcap	2.6627e-39	0.695486	0.845	0.695	1.36722e-34	5	VSMC I
Itpr1	3.37267e-39	0.550635	0.84	0.722	1.73177e-34	5	VSMC I
Hes1	4.85213e-38	0.398697	0.793	0.634	2.49142e-33	5	VSMC I
Limch1	5.03065e-38	0.485403	0.845	0.757	2.58309e-33	5	VSMC I
Slc2a1	6.49117e-38	0.75567	0.883	0.798	3.33302e-33	5	VSMC I
Sqstm1	6.5675e-38	0.482297	0.997	0.993	3.37221e-33	5	VSMC I
Slc25a25	9.33254e-38	0.548931	0.66	0.435	4.79198e-33	5	VSMC I
Tnfrsf12a	9.66589e-38	0.598703	0.984	0.93	4.96315e-33	5	VSMC I
Dnajb1	1.02978e-37	0.646955	0.919	0.816	5.28762e-33	5	VSMC I
Ltbp1	1.05177e-37	0.50503	1	0.998	5.40054e-33	5	VSMC I
Itga7	1.79751e-37	0.636484	0.921	0.86	9.22965e-33	5	VSMC I
Tob1	1.90788e-37	0.352009	0.83	0.701	9.79639e-33	5	VSMC I
Arid5b	3.09104e-37	0.416259	0.955	0.883	1.58716e-32	5	VSMC I
Col4a5	8.20529e-37	0.609726	0.953	0.903	4.21317e-32	5	VSMC I
Fmo2	7.66989e-36	0.531694	0.908	0.82	3.93826e-31	5	VSMC I
Mafk	1.64653e-35	0.624644	0.903	0.801	8.45444e-31	5	VSMC I
Dst	3.39468e-35	0.548175	0.994	0.986	1.74306e-30	5	VSMC I
mt.Rnr2	4.54269e-35	0.514636	1	1	2.33253e-30	5	VSMC I
Atp1a2	8.12891e-35	0.471271	0.937	0.878	4.17395e-30	5	VSMC I
Ttc28	8.86024e-35	0.582892	0.881	0.817	4.54947e-30	5	VSMC I
Mknk2	2.21917e-34	0.522864	0.705	0.538	1.13948e-29	5	VSMC I
Tinagl1	7.5749e-34	0.519254	0.959	0.907	3.88948e-29	5	VSMC I
Trib1	8.53198e-34	0.393248	0.655	0.453	4.38092e-29	5	VSMC I
Arid5a	1.34987e-33	0.720729	0.884	0.785	6.9312e-29	5	VSMC I
Myom1	1.60679e-33	0.479131	0.908	0.827	8.25037e-29	5	VSMC I
Col4a6	1.87285e-33	0.637058	0.864	0.764	9.61654e-29	5	VSMC I
Niban1	1.87777e-33	0.552947	0.953	0.894	9.64176e-29	5	VSMC I
Mir22hg	3.38748e-33	0.426034	0.789	0.661	1.73937e-28	5	VSMC I
Fat4	3.78171e-33	0.479889	0.68	0.524	1.94179e-28	5	VSMC I
Scube3	4.31986e-33	0.407269	0.808	0.691	2.21812e-28	5	VSMC I
Ptgis	5.07066e-33	0.502194	1	0.994	2.60363e-28	5	VSMC I
Ecm1	5.30244e-33	0.684856	1	0.998	2.72265e-28	5	VSMC I
mt.Rnr1	8.68514e-33	0.341133	1	1	4.45956e-28	5	VSMC I
Itga3	3.38232e-32	0.508875	0.93	0.852	1.73672e-27	5	VSMC I
Ccn3	4.87715e-32	0.70632	0.935	0.907	2.50427e-27	5	VSMC I
Pdlim3	5.04156e-32	0.580995	0.956	0.929	2.58869e-27	5	VSMC I
Zyx	8.12695e-32	0.511415	0.99	0.987	4.17295e-27	5	VSMC I
Col15a1	1.74469e-31	0.566495	0.941	0.894	8.95847e-27	5	VSMC I
Cnn3	3.14136e-31	0.642746	0.99	0.977	1.61299e-26	5	VSMC I
Anxa6	6.41779e-31	0.520409	0.993	0.985	3.29534e-26	5	VSMC I
Klf2	6.57336e-31	0.434578	0.735	0.559	3.37522e-26	5	VSMC I
Hdac5	8.50071e-31	0.543423	0.868	0.768	4.36486e-26	5	VSMC I
Plin4	1.25039e-30	0.661671	0.815	0.737	6.4204e-26	5	VSMC I
Cdh6	1.38643e-30	0.534481	0.683	0.542	7.11891e-26	5	VSMC I
Atp1b2	2.22616e-30	0.397924	0.821	0.693	1.14307e-25	5	VSMC I
Fbxo32	2.51463e-30	0.522001	0.84	0.753	1.29119e-25	5	VSMC I
Sptan1	3.264e-30	0.625906	0.934	0.909	1.67597e-25	5	VSMC I
Azin1	9.20416e-30	0.479331	0.833	0.707	4.72606e-25	5	VSMC I
Gucy1a1	2.03208e-29	0.447455	0.903	0.834	1.04341e-24	5	VSMC I
Entpd1	2.13403e-29	0.409683	0.938	0.89	1.09576e-24	5	VSMC I
Mylk4	3.77225e-29	0.43077	0.746	0.638	1.93694e-24	5	VSMC I
Dnajb4	5.86781e-29	0.426418	0.933	0.88	3.01294e-24	5	VSMC I
Plcb4	8.55373e-29	0.394268	0.909	0.858	4.39209e-24	5	VSMC I
Sema5a	1.03385e-28	0.483251	0.752	0.652	5.30853e-24	5	VSMC I
Xist	1.07646e-28	0.560093	0.679	0.53	5.52731e-24	5	VSMC I
Cdh13	3.09609e-28	0.488693	0.99	0.978	1.58975e-23	5	VSMC I
Id2	4.23947e-28	0.487328	0.933	0.876	2.17684e-23	5	VSMC I
Lrp1	4.45101e-28	0.348111	1	0.991	2.28546e-23	5	VSMC I
Arl4d	5.14524e-28	0.277935	0.516	0.333	2.64193e-23	5	VSMC I
Sparcl1	7.14895e-28	0.587734	0.947	0.93	3.67077e-23	5	VSMC I
Actg2	1.51188e-27	0.412173	0.935	0.857	7.76303e-23	5	VSMC I
Rgs4	2.07811e-27	0.554182	0.867	0.799	1.06705e-22	5	VSMC I
Plk3	2.40327e-27	0.361262	0.526	0.345	1.23401e-22	5	VSMC I
Bcor	4.11665e-27	0.432569	0.616	0.459	2.11378e-22	5	VSMC I
Ltbp3	4.26418e-27	0.583097	0.963	0.95	2.18953e-22	5	VSMC I
Wwp2	7.05768e-27	0.328377	0.996	0.983	3.6239e-22	5	VSMC I
Zfp36l1	8.14184e-27	0.456986	0.966	0.953	4.18059e-22	5	VSMC I
Pkp4	9.32989e-27	0.48082	0.861	0.801	4.79062e-22	5	VSMC I
Lmod1	1.50019e-26	0.278715	0.981	0.956	7.70304e-22	5	VSMC I
Map7d1	2.36872e-26	0.469132	0.916	0.878	1.21627e-21	5	VSMC I
Prdm16	2.67121e-26	0.507663	0.786	0.664	1.37159e-21	5	VSMC I
Klhl21	2.9475e-26	0.479074	0.773	0.645	1.51345e-21	5	VSMC I
Slc44a2	3.08595e-26	0.576105	0.957	0.937	1.58454e-21	5	VSMC I
Cnn1	4.06073e-26	0.344076	1	0.996	2.08506e-21	5	VSMC I
Nfat5	4.26602e-26	0.465277	0.845	0.816	2.19047e-21	5	VSMC I
RP23.48M16.13	4.51534e-26	0.319038	0.997	0.999	2.31849e-21	5	VSMC I
Ulk1	5.49685e-26	0.448164	0.616	0.464	2.82247e-21	5	VSMC I
Slmap	7.13103e-26	0.35282	0.949	0.917	3.66157e-21	5	VSMC I
Hsp90aa1	8.89516e-26	0.514627	0.978	0.946	4.5674e-21	5	VSMC I
Lmcd1	1.03077e-25	0.467526	0.994	0.986	5.29267e-21	5	VSMC I
Dusp8	2.05589e-25	0.345603	0.691	0.54	1.05564e-20	5	VSMC I
Lmna	2.20552e-25	0.438219	0.996	0.994	1.13247e-20	5	VSMC I
Acta2	2.28169e-25	0.308544	1	1	1.17158e-20	5	VSMC I
Rasd1	2.5605e-25	0.269296	0.403	0.231	1.31474e-20	5	VSMC I
Sbno2	2.567e-25	0.551381	0.764	0.616	1.31808e-20	5	VSMC I
Adgrl1	4.16618e-25	0.253667	0.676	0.531	2.13921e-20	5	VSMC I
Thbs2	4.48067e-25	0.564185	0.861	0.802	2.30069e-20	5	VSMC I
Sun2	7.0611e-25	0.624683	0.94	0.913	3.62566e-20	5	VSMC I
Ski	7.12659e-25	0.52226	0.931	0.873	3.65929e-20	5	VSMC I
Clk1	1.56809e-24	0.424663	0.874	0.793	8.05166e-20	5	VSMC I
Fgl2	4.51235e-24	0.459297	0.972	0.941	2.31696e-19	5	VSMC I
Dmd	4.64439e-24	0.377023	0.916	0.863	2.38475e-19	5	VSMC I
Pygm	4.78822e-24	0.533556	0.765	0.638	2.45861e-19	5	VSMC I
Fbn1	5.91393e-24	0.29032	0.985	0.976	3.03662e-19	5	VSMC I
Pde4dip	7.84327e-24	0.51983	0.843	0.783	4.02728e-19	5	VSMC I
Rasl11b	1.52458e-23	0.542521	0.922	0.852	7.82825e-19	5	VSMC I
Ckb	1.55479e-23	0.475384	0.953	0.906	7.98338e-19	5	VSMC I
Hspa2	3.21488e-23	0.516376	0.79	0.69	1.65075e-18	5	VSMC I
Ahnak	9.33461e-23	0.383779	0.993	0.99	4.79304e-18	5	VSMC I
Tuba4a	1.01252e-22	0.432026	0.526	0.371	5.199e-18	5	VSMC I
Dpysl3	1.3865e-22	0.494067	0.955	0.942	7.11925e-18	5	VSMC I
Actn4	1.39799e-22	0.378692	1	0.994	7.17824e-18	5	VSMC I
Tgm2	1.40897e-22	0.387869	0.994	0.982	7.23462e-18	5	VSMC I
Smad7	2.01592e-22	0.339521	0.598	0.459	1.03512e-17	5	VSMC I
Sgcg	3.82751e-22	0.452681	0.883	0.85	1.96531e-17	5	VSMC I
Map2k3	4.50696e-22	0.51637	0.943	0.868	2.31419e-17	5	VSMC I
Myadm	4.95126e-22	0.398982	0.997	0.994	2.54232e-17	5	VSMC I
Kctd10	5.303e-22	0.485045	0.982	0.961	2.72293e-17	5	VSMC I
Ep400	5.4388e-22	0.397095	0.716	0.598	2.79266e-17	5	VSMC I
Hspa8	5.68018e-22	0.499134	0.988	0.985	2.9166e-17	5	VSMC I
Lrrc17	5.84819e-22	0.483736	0.821	0.73	3.00287e-17	5	VSMC I
Dsp	7.84583e-22	0.474153	0.824	0.749	4.0286e-17	5	VSMC I
Itga5	8.11397e-22	0.612793	0.965	0.947	4.16628e-17	5	VSMC I
Ddx5	1.00872e-21	0.458422	0.994	0.99	5.17949e-17	5	VSMC I
Tent5c	1.14859e-21	0.37473	0.543	0.39	5.89766e-17	5	VSMC I
Klf9	1.49488e-21	0.291067	0.906	0.849	7.67575e-17	5	VSMC I
Eln	3.14315e-21	0.276997	1	1	1.61391e-16	5	VSMC I
Denn2b	3.93732e-21	0.37108	0.924	0.883	2.0217e-16	5	VSMC I
Ptprs	4.12432e-21	0.536252	0.894	0.856	2.11771e-16	5	VSMC I
Kcnab1	6.10861e-21	0.350274	0.783	0.685	3.13659e-16	5	VSMC I
Zbtb2	7.36897e-21	0.263835	0.447	0.291	3.78375e-16	5	VSMC I
Axl	7.44731e-21	0.368236	0.997	0.98	3.82397e-16	5	VSMC I
Lhfp	7.76454e-21	0.476863	0.981	0.978	3.98686e-16	5	VSMC I
Wnk1	9.32894e-21	0.356163	0.871	0.821	4.79013e-16	5	VSMC I
Macf1	1.08089e-20	0.41296	0.934	0.911	5.55002e-16	5	VSMC I
Ehbp1l1	1.13698e-20	0.493872	0.89	0.864	5.83805e-16	5	VSMC I
Ddx3x	1.93321e-20	0.374381	0.921	0.884	9.92646e-16	5	VSMC I
Col6a2	2.00668e-20	0.475296	0.999	0.992	1.03037e-15	5	VSMC I
Glg1	2.60128e-20	0.493769	0.955	0.947	1.33568e-15	5	VSMC I
Unc45a	2.76883e-20	0.554421	0.861	0.787	1.42171e-15	5	VSMC I
Creb5	3.55879e-20	0.343256	0.636	0.513	1.82733e-15	5	VSMC I
Npy1r	6.36319e-20	0.307147	0.764	0.662	3.26731e-15	5	VSMC I
Crispld2	6.72148e-20	0.446549	0.979	0.956	3.45128e-15	5	VSMC I
Ctnnb1	8.22982e-20	0.429646	0.987	0.973	4.22577e-15	5	VSMC I
Phf13	9.5665e-20	0.314699	0.55	0.391	4.91211e-15	5	VSMC I
Ptbp1	1.40331e-19	0.421209	0.927	0.896	7.20556e-15	5	VSMC I
Ntrk3	1.8592e-19	0.421961	0.742	0.657	9.54645e-15	5	VSMC I
Ilk	2.03925e-19	0.333576	0.987	0.977	1.04709e-14	5	VSMC I
Cavin1	2.11893e-19	0.395345	0.993	0.987	1.08801e-14	5	VSMC I
Nasp	2.12301e-19	0.270081	0.557	0.429	1.0901e-14	5	VSMC I
Mfge8	2.22321e-19	0.270014	1	1	1.14155e-14	5	VSMC I
Tmem252	2.53352e-19	0.370765	0.638	0.539	1.30089e-14	5	VSMC I
Rasl12	3.78636e-19	0.465273	0.927	0.91	1.94418e-14	5	VSMC I
Nedd4	4.29966e-19	0.400116	0.993	0.994	2.20775e-14	5	VSMC I
Plekhg3	4.59629e-19	0.380639	0.821	0.757	2.36006e-14	5	VSMC I
Marveld1	9.16427e-19	0.400806	0.909	0.889	4.70558e-14	5	VSMC I
Stat3	1.5508e-18	0.501869	0.909	0.854	7.96291e-14	5	VSMC I
ENSMUSG00000118642	1.7083e-18	0.421351	0.817	0.822	8.77163e-14	5	VSMC I
Prrc2b	2.43683e-18	0.388608	0.886	0.848	1.25124e-13	5	VSMC I
Klf11	3.53247e-18	0.327886	0.543	0.396	1.81382e-13	5	VSMC I
Maged1	4.35071e-18	0.482251	0.984	0.961	2.23396e-13	5	VSMC I
Prelp	4.52685e-18	0.283166	0.996	0.997	2.3244e-13	5	VSMC I
Tns2	5.09626e-18	0.346925	0.943	0.893	2.61678e-13	5	VSMC I
Ddr2	6.51037e-18	0.376402	0.918	0.907	3.34288e-13	5	VSMC I
Hspb8	7.64045e-18	0.509745	0.953	0.922	3.92314e-13	5	VSMC I
Bhlhe40	1.02323e-17	0.415808	0.845	0.74	5.25399e-13	5	VSMC I
Itgb1	1.19185e-17	0.364182	0.997	0.996	6.11982e-13	5	VSMC I
Ccnd2	1.60513e-17	0.372537	0.971	0.973	8.24188e-13	5	VSMC I
Qsox1	1.7712e-17	0.350331	0.981	0.942	9.09459e-13	5	VSMC I
Asap2	1.97635e-17	0.269479	0.727	0.642	1.01479e-12	5	VSMC I
Itga1	2.45179e-17	0.384211	0.799	0.747	1.25892e-12	5	VSMC I
Utrn	3.74397e-17	0.385492	0.893	0.885	1.92242e-12	5	VSMC I
Oat	3.86214e-17	0.428479	0.981	0.986	1.98309e-12	5	VSMC I
Cry2	4.33549e-17	0.577678	0.72	0.627	2.22615e-12	5	VSMC I
Chd4	8.79195e-17	0.312571	0.848	0.799	4.5144e-12	5	VSMC I
Nox4	1.64073e-16	0.363799	0.899	0.869	8.42465e-12	5	VSMC I
Tub	1.6602e-16	0.318271	0.441	0.312	8.52463e-12	5	VSMC I
Cbx6	1.68011e-16	0.267199	0.799	0.711	8.62687e-12	5	VSMC I
Pcp4l1	1.93194e-16	0.302642	0.846	0.794	9.91992e-12	5	VSMC I
Pygb	2.06463e-16	0.515176	0.824	0.776	1.06012e-11	5	VSMC I
Oxct1	2.31718e-16	0.342786	0.96	0.957	1.1898e-11	5	VSMC I
Rbpms	2.74589e-16	0.267228	0.952	0.93	1.40993e-11	5	VSMC I
Dag1	3.24857e-16	0.446161	0.979	0.968	1.66804e-11	5	VSMC I
Ldlr	3.92997e-16	0.546076	0.716	0.631	2.01792e-11	5	VSMC I
Foxo3	4.97627e-16	0.411836	0.632	0.546	2.55517e-11	5	VSMC I
Wfdc1	5.08851e-16	0.317264	0.985	0.971	2.6128e-11	5	VSMC I
Isyna1	5.39268e-16	0.541901	0.776	0.707	2.76898e-11	5	VSMC I
Slc1a5	5.59438e-16	0.448298	0.871	0.843	2.87254e-11	5	VSMC I
Amotl2	8.13844e-16	0.43026	0.761	0.676	4.17884e-11	5	VSMC I
Peli1	8.55487e-16	0.317119	0.626	0.517	4.39267e-11	5	VSMC I
Arhgef10l	1.11953e-15	0.436612	0.845	0.79	5.74844e-11	5	VSMC I
Nudt4	1.41807e-15	0.326199	0.916	0.909	7.28138e-11	5	VSMC I
Olfml2b	2.10417e-15	0.455033	0.959	0.944	1.08043e-10	5	VSMC I
Emb	2.10961e-15	0.36771	0.67	0.574	1.08322e-10	5	VSMC I
Ndrg2	4.65284e-15	0.279531	0.982	0.963	2.38909e-10	5	VSMC I
Atp2b4	4.67124e-15	0.318737	0.834	0.808	2.39854e-10	5	VSMC I
Arl4a	5.27414e-15	0.39869	0.732	0.672	2.70811e-10	5	VSMC I
Asph	6.55045e-15	0.347259	0.896	0.873	3.36346e-10	5	VSMC I
Casq1	8.07827e-15	0.42089	0.73	0.615	4.14795e-10	5	VSMC I
Tubb6	2.05699e-14	0.38999	0.916	0.86	1.0562e-09	5	VSMC I
Fat1	2.24066e-14	0.32792	0.975	0.945	1.15051e-09	5	VSMC I
Dusp6	2.53331e-14	0.468918	0.628	0.519	1.30078e-09	5	VSMC I
Wdr6	2.99885e-14	0.593406	0.757	0.699	1.53982e-09	5	VSMC I
Srsf7	3.32312e-14	0.327329	0.815	0.783	1.70632e-09	5	VSMC I
Mgat4a	3.58442e-14	0.398213	0.742	0.661	1.84049e-09	5	VSMC I
Ubr5	3.97766e-14	0.329024	0.776	0.71	2.04241e-09	5	VSMC I
Tgfb1i1	4.34335e-14	0.347737	0.987	0.98	2.23018e-09	5	VSMC I
Asb2	7.79843e-14	0.385604	0.698	0.595	4.00426e-09	5	VSMC I
Adgre5	8.48292e-14	0.397364	0.918	0.865	4.35573e-09	5	VSMC I
Abtb2	8.61583e-14	0.493802	0.641	0.56	4.42397e-09	5	VSMC I
Zfand5	9.18376e-14	0.304508	0.842	0.804	4.71558e-09	5	VSMC I
Slit3	1.09445e-13	0.389548	0.899	0.857	5.61969e-09	5	VSMC I
Tnxb	1.26921e-13	0.317377	0.658	0.55	6.517e-09	5	VSMC I
Atf4	1.37066e-13	0.263578	0.96	0.911	7.03793e-09	5	VSMC I
Fryl	1.39701e-13	0.259969	0.651	0.553	7.17323e-09	5	VSMC I
Smoc1	1.89812e-13	0.47438	0.946	0.938	9.74629e-09	5	VSMC I
Map3k20	2.64579e-13	0.356005	0.871	0.868	1.35853e-08	5	VSMC I
Stimate	2.96539e-13	0.428614	0.815	0.779	1.52264e-08	5	VSMC I
Sf3b1	3.68848e-13	0.337203	0.921	0.91	1.89392e-08	5	VSMC I
Col6a1	3.72334e-13	0.339151	0.993	0.988	1.91182e-08	5	VSMC I
Ctdsp2	4.60554e-13	0.426504	0.902	0.895	2.36481e-08	5	VSMC I
Fermt2	5.00659e-13	0.316198	0.931	0.933	2.57073e-08	5	VSMC I
Htra1	5.76507e-13	0.262281	1	0.992	2.96019e-08	5	VSMC I
Samd4	5.97354e-13	0.271885	0.811	0.759	3.06724e-08	5	VSMC I
Vps37b	6.00071e-13	0.307736	0.565	0.47	3.08118e-08	5	VSMC I
Myo1c	6.99027e-13	0.306933	0.972	0.966	3.58929e-08	5	VSMC I
Kmt2d	7.50003e-13	0.34475	0.802	0.742	3.85104e-08	5	VSMC I
Pfkfb3	9.04905e-13	0.331776	0.54	0.435	4.64642e-08	5	VSMC I
Spint2	9.44712e-13	0.333704	0.827	0.781	4.85081e-08	5	VSMC I
Ubb.ps	1.23039e-12	0.337882	0.994	0.986	6.31768e-08	5	VSMC I
Sertad2	1.29285e-12	0.398385	0.679	0.615	6.63839e-08	5	VSMC I
X4930523C07Rik	1.52242e-12	0.346485	0.9	0.881	7.81717e-08	5	VSMC I
Slc29a1	1.65931e-12	0.457549	0.957	0.953	8.52008e-08	5	VSMC I
Cds2	1.73755e-12	0.391636	0.828	0.793	8.92178e-08	5	VSMC I
Adam33	2.04098e-12	0.321733	0.463	0.351	1.04798e-07	5	VSMC I
Mlxip	2.04637e-12	0.34486	0.765	0.73	1.05075e-07	5	VSMC I
Pdgfrb	2.5433e-12	0.338468	0.972	0.962	1.30591e-07	5	VSMC I
Csnk1d	2.97887e-12	0.336439	0.799	0.718	1.52956e-07	5	VSMC I
Arid1a	2.98045e-12	0.380117	0.716	0.649	1.53037e-07	5	VSMC I
Nisch	3.3033e-12	0.409077	0.955	0.957	1.69614e-07	5	VSMC I
Adam11	3.8991e-12	0.276684	0.349	0.244	2.00207e-07	5	VSMC I
Adgrl2	4.09005e-12	0.33259	0.667	0.601	2.10012e-07	5	VSMC I
Sort1	4.20294e-12	0.306722	0.576	0.486	2.15809e-07	5	VSMC I
Mical2	4.94188e-12	0.296909	0.891	0.873	2.53751e-07	5	VSMC I
Sema3f	4.98495e-12	0.363733	0.702	0.644	2.55962e-07	5	VSMC I
Plec	5.16406e-12	0.280567	0.971	0.94	2.65159e-07	5	VSMC I
Cd200	5.32632e-12	0.281428	0.974	0.972	2.7349e-07	5	VSMC I
Ago2	5.4469e-12	0.334866	0.735	0.698	2.79682e-07	5	VSMC I
Eef2	5.65615e-12	0.296288	0.999	0.999	2.90426e-07	5	VSMC I
Rgs7bp	6.14522e-12	0.250212	0.488	0.404	3.15538e-07	5	VSMC I
Trp53inp2	6.73829e-12	0.270397	0.887	0.86	3.45991e-07	5	VSMC I
Eif4g2	8.06193e-12	0.3483	0.987	0.988	4.13956e-07	5	VSMC I
Nckap5l	8.54808e-12	0.261915	0.37	0.269	4.38918e-07	5	VSMC I
Bcl9l	1.01868e-11	0.262316	0.776	0.717	5.2306e-07	5	VSMC I
Arhgef12	1.10579e-11	0.26756	0.78	0.746	5.67792e-07	5	VSMC I
Mtus2	1.22933e-11	0.399122	0.821	0.797	6.31222e-07	5	VSMC I
Bcar1	1.28778e-11	0.318216	0.673	0.573	6.61237e-07	5	VSMC I
Hyal1	1.36286e-11	0.531622	0.817	0.814	6.99787e-07	5	VSMC I
Creb3l2	2.34074e-11	0.339605	0.912	0.904	1.2019e-06	5	VSMC I
Fry	2.54651e-11	0.378673	0.773	0.755	1.30756e-06	5	VSMC I
Uap1	4.96784e-11	0.280726	0.738	0.654	2.55084e-06	5	VSMC I
Ano6	5.15978e-11	0.371371	0.896	0.884	2.64939e-06	5	VSMC I
Gm10222	5.16299e-11	0.28237	0.984	0.975	2.65104e-06	5	VSMC I
Ano1	6.52917e-11	0.424865	0.776	0.738	3.35253e-06	5	VSMC I
Gpc6	8.45613e-11	0.380609	0.754	0.704	4.34197e-06	5	VSMC I
Mat2a	1.03143e-10	0.347517	0.872	0.843	5.29608e-06	5	VSMC I
Srebf2	1.14166e-10	0.354347	0.76	0.709	5.8621e-06	5	VSMC I
Syne1	1.18358e-10	0.359487	0.89	0.88	6.07731e-06	5	VSMC I
Wdr1	1.26131e-10	0.273091	0.984	0.975	6.47644e-06	5	VSMC I
Chd6	1.56145e-10	0.318626	0.63	0.58	8.01755e-06	5	VSMC I
Ubb	2.77483e-10	0.300546	1	0.993	1.42479e-05	5	VSMC I
Kalrn	3.01001e-10	0.251971	0.57	0.489	1.54555e-05	5	VSMC I
Huwe1	3.34982e-10	0.334396	0.811	0.794	1.72003e-05	5	VSMC I
Ubr4	3.59345e-10	0.346021	0.831	0.83	1.84513e-05	5	VSMC I
Tuba1c	3.7727e-10	0.308216	0.865	0.839	1.93717e-05	5	VSMC I
Akap13	4.21683e-10	0.354994	0.85	0.854	2.16522e-05	5	VSMC I
Tmem132a	4.44335e-10	0.490216	0.73	0.689	2.28152e-05	5	VSMC I
Emilin1	8.29662e-10	0.386644	0.947	0.936	4.26007e-05	5	VSMC I
Map1a	9.23237e-10	0.343143	0.793	0.753	4.74055e-05	5	VSMC I
Mmp17	1.07571e-09	0.27862	0.682	0.624	5.52346e-05	5	VSMC I
Lrrfip1	1.17436e-09	0.297673	0.972	0.974	6.02998e-05	5	VSMC I
Efhd1	1.1773e-09	0.273764	0.878	0.85	6.04507e-05	5	VSMC I
Ppp1r12c	1.34195e-09	0.294676	0.723	0.678	6.89052e-05	5	VSMC I
Mxra8	1.40366e-09	0.269342	0.982	0.981	7.20738e-05	5	VSMC I
Rbfox2	1.43425e-09	0.305153	0.724	0.703	7.36444e-05	5	VSMC I
Rela	1.78716e-09	0.471267	0.89	0.857	9.17651e-05	5	VSMC I
Lama4	1.84823e-09	0.326978	0.74	0.707	9.49012e-05	5	VSMC I
Gstm1	2.31414e-09	0.278921	0.987	0.974	0.000118824	5	VSMC I
Coq8a	2.42778e-09	0.331433	0.752	0.703	0.000124659	5	VSMC I
Kcnh2	2.64117e-09	0.426225	0.754	0.704	0.000135616	5	VSMC I
Itgb3	2.78699e-09	0.257806	0.727	0.656	0.000143103	5	VSMC I
Lamc1	3.06372e-09	0.296087	0.848	0.826	0.000157313	5	VSMC I
Slc4a3	3.72089e-09	0.384098	0.629	0.571	0.000191057	5	VSMC I
Bcar3	3.99351e-09	0.383779	0.651	0.58	0.000205055	5	VSMC I
Abcc1	4.76365e-09	0.423295	0.74	0.707	0.000244599	5	VSMC I
Inpp5a	5.06302e-09	0.268852	0.748	0.71	0.000259971	5	VSMC I
Hdlbp	5.7696e-09	0.3569	0.947	0.945	0.000296252	5	VSMC I
Hsp90ab1	6.44667e-09	0.347428	1	0.999	0.000331017	5	VSMC I
Rlim	7.1247e-09	0.362595	0.732	0.711	0.000365832	5	VSMC I
Ogdh	7.63379e-09	0.270665	0.968	0.959	0.000391972	5	VSMC I
Foxn3	8.3142e-09	0.283353	0.812	0.813	0.000426909	5	VSMC I
Igf1r	8.36733e-09	0.25335	0.691	0.667	0.000429637	5	VSMC I
Skil	8.69838e-09	0.304635	0.718	0.668	0.000446636	5	VSMC I
Emc10	1.1305e-08	0.274346	0.919	0.917	0.000580477	5	VSMC I
Camk2g	1.26763e-08	0.344158	0.815	0.799	0.000650892	5	VSMC I
Ppp2r1a	1.5057e-08	0.368372	0.955	0.952	0.000773133	5	VSMC I
Lims2	1.6456e-08	0.25277	0.956	0.954	0.000844964	5	VSMC I
Srcap	2.0312e-08	0.283093	0.732	0.694	0.00104296	5	VSMC I
Ahnak2	2.1405e-08	0.322572	0.88	0.877	0.00109908	5	VSMC I
Ubn1	2.38479e-08	0.267046	0.545	0.466	0.00122452	5	VSMC I
Frmd6	2.45261e-08	0.274201	0.67	0.611	0.00125934	5	VSMC I
Esyt1	3.39509e-08	0.425893	0.809	0.806	0.00174328	5	VSMC I
Klhdc8b	3.57531e-08	0.3293	0.597	0.53	0.00183581	5	VSMC I
Stom	4.2964e-08	0.375532	0.811	0.804	0.00220607	5	VSMC I
Jup	5.03856e-08	0.296827	0.899	0.908	0.00258715	5	VSMC I
Zswim8	5.20389e-08	0.293871	0.694	0.637	0.00267204	5	VSMC I
Dnmt3a	5.93106e-08	0.265923	0.773	0.746	0.00304542	5	VSMC I
Nedd9	7.76811e-08	0.269074	0.842	0.799	0.00398869	5	VSMC I
Chd3	7.91071e-08	0.315631	0.716	0.677	0.00406191	5	VSMC I
Ndst1	9.40421e-08	0.275406	0.735	0.692	0.00482878	5	VSMC I
Hdgf	9.73497e-08	0.345012	0.609	0.741	0.00499862	5	VSMC I
Speg	1.08886e-07	0.308245	0.805	0.776	0.00559096	5	VSMC I
Paf1	1.29688e-07	0.266925	0.782	0.784	0.00665907	5	VSMC I
Coro1c	1.2984e-07	0.351624	0.883	0.878	0.00666688	5	VSMC I
Pdzrn3	1.37173e-07	0.259422	0.523	0.449	0.00704341	5	VSMC I
Zcchc14	1.78783e-07	0.27602	0.672	0.628	0.00917997	5	VSMC I
Atp1a1	2.11419e-07	0.250852	0.853	0.846	0.0108558	5	VSMC I
Tmtc1	2.25764e-07	0.257763	0.699	0.658	0.0115923	5	VSMC I
Hif1a	2.69385e-07	0.325106	0.908	0.887	0.0138321	5	VSMC I
Vldlr	2.74428e-07	0.362391	0.724	0.704	0.014091	5	VSMC I
Eml1	2.78032e-07	0.380759	0.811	0.806	0.0142761	5	VSMC I
Clstn1	3.08496e-07	0.38845	0.877	0.865	0.0158404	5	VSMC I
Gtf2i	3.49654e-07	0.257373	0.682	0.658	0.0179537	5	VSMC I
Fasn	3.63587e-07	0.320623	0.654	0.588	0.0186691	5	VSMC I
Fyco1	3.84892e-07	0.260539	0.779	0.758	0.019763	5	VSMC I
Pfkp	3.91747e-07	0.364212	0.868	0.859	0.020115	5	VSMC I
Mast4	4.39473e-07	0.268042	0.664	0.651	0.0225656	5	VSMC I
Tbxa2r	4.7217e-07	0.32909	0.617	0.566	0.0242445	5	VSMC I
Sphk1	5.09121e-07	0.329257	0.499	0.425	0.0261418	5	VSMC I
Cercam	5.10598e-07	0.38461	0.897	0.865	0.0262177	5	VSMC I
Col6a3	5.39104e-07	0.316223	0.941	0.95	0.0276814	5	VSMC I
Flnb	7.26493e-07	0.319496	0.676	0.642	0.0373032	5	VSMC I
Kank2	8.47636e-07	0.331819	0.757	0.73	0.0435236	5	VSMC I
Pcnx	9.22434e-07	0.296957	0.721	0.688	0.0473642	5	VSMC I
Pprc1	9.55359e-07	0.299298	0.578	0.519	0.0490548	5	VSMC I
Raf1	1.17253e-06	0.287697	0.762	0.735	0.0602061	5	VSMC I
Angpt2	1.50673e-06	0.473976	0.723	0.72	0.0773659	5	VSMC I
Nxf1	1.50766e-06	0.319173	0.713	0.69	0.0774136	5	VSMC I
Copa	1.58472e-06	0.315664	0.94	0.93	0.0813705	5	VSMC I
Cdc42se1	1.7855e-06	0.250681	0.864	0.864	0.09168	5	VSMC I
Nacc2	1.90859e-06	0.397442	0.799	0.804	0.0980001	5	VSMC I
Trio	2.16471e-06	0.251565	0.658	0.634	0.111151	5	VSMC I
Sgms2	2.45456e-06	0.377673	0.632	0.597	0.126034	5	VSMC I
Rnf24	2.68652e-06	0.286661	0.453	0.392	0.137945	5	VSMC I
Kcnq4	2.76853e-06	0.300571	0.5	0.437	0.142156	5	VSMC I
Wbp1l	2.9244e-06	0.267231	0.453	0.561	0.150159	5	VSMC I
Polr2a	3.21087e-06	0.268672	0.76	0.737	0.164869	5	VSMC I
Dkk3	4.90586e-06	0.254522	0.984	0.988	0.251901	5	VSMC I
Twsg1	6.95777e-06	0.373131	0.934	0.934	0.357261	5	VSMC I
Galnt2l	8.27311e-06	0.278411	0.795	0.782	0.424799	5	VSMC I
Niban2	9.89925e-06	0.254883	0.912	0.891	0.508297	5	VSMC I
Armc5	1.03127e-05	0.250408	0.443	0.381	0.529525	5	VSMC I
Cpq	1.10146e-05	0.299949	0.868	0.883	0.565566	5	VSMC I
Tmem63a	1.10432e-05	0.370071	0.746	0.743	0.567036	5	VSMC I
Pfkm	1.15813e-05	0.344265	0.639	0.619	0.594663	5	VSMC I
Lamc3	1.15886e-05	0.606921	0.674	0.632	0.59504	5	VSMC I
Nop56	1.22632e-05	0.324395	0.572	0.551	0.629681	5	VSMC I
Ctnna1	1.51442e-05	0.360312	0.918	0.923	0.777612	5	VSMC I
Mef2c	1.5736e-05	0.31088	0.755	0.745	0.807996	5	VSMC I
Cdc42ep3	1.62277e-05	0.272094	0.846	0.852	0.833244	5	VSMC I
Kmt2a	1.85646e-05	0.251089	0.65	0.612	0.953236	5	VSMC I
Phactr1	1.96209e-05	0.259378	0.622	0.6	1	5	VSMC I
Rnf123	2.08249e-05	0.313687	0.507	0.463	1	5	VSMC I
Neo1	2.26725e-05	0.348268	0.755	0.757	1	5	VSMC I
Fam214b	2.44853e-05	0.293686	0.609	0.577	1	5	VSMC I
Rhbdf1	3.58456e-05	0.256199	0.694	0.641	1	5	VSMC I
Notch2	3.91615e-05	0.27229	0.641	0.605	1	5	VSMC I
Agrn	4.20233e-05	0.30358	0.655	0.64	1	5	VSMC I
Atp6ap1	4.33165e-05	0.303094	0.971	0.972	1	5	VSMC I
Osbpl3	4.94839e-05	0.264556	0.669	0.657	1	5	VSMC I
Foxs1	5.52992e-05	0.270592	0.667	0.638	1	5	VSMC I
Myo18a	6.28698e-05	0.376135	0.337	0.437	1	5	VSMC I
Gm26532	6.302e-05	0.266682	0.534	0.524	1	5	VSMC I
Lzts2	7.42024e-05	0.317899	0.745	0.742	1	5	VSMC I
Shroom3	7.58035e-05	0.261286	0.488	0.452	1	5	VSMC I
Wscd2	8.3517e-05	0.352881	0.611	0.59	1	5	VSMC I
Pcsk5	0.00011339	0.264994	0.617	0.584	1	5	VSMC I
Bptf	0.000125066	0.265914	0.664	0.655	1	5	VSMC I
Arhgef25	0.000144013	0.343582	0.736	0.729	1	5	VSMC I
Tmem50b	0.000201418	0.464375	0.582	0.679	1	5	VSMC I
Dync1h1	0.000233899	0.295871	0.874	0.88	1	5	VSMC I
Tcp11l2	0.00028573	0.263596	0.607	0.585	1	5	VSMC I
Flii	0.000304323	0.326948	0.846	0.854	1	5	VSMC I
Acly	0.000326994	0.282074	0.647	0.626	1	5	VSMC I
Idh2	0.000330966	0.270695	0.76	0.77	1	5	VSMC I
Myo1d	0.000362181	0.277474	0.861	0.864	1	5	VSMC I
Tcf7l1	0.000430795	0.31953	0.525	0.481	1	5	VSMC I
Mef2d	0.000503287	0.269061	0.714	0.723	1	5	VSMC I
Gpi1	0.000593137	0.251108	0.957	0.973	1	5	VSMC I
Adcy3	0.000642392	0.319402	0.563	0.544	1	5	VSMC I
Sat1	0.000693606	0.284823	0.905	0.912	1	5	VSMC I
Cabin1	0.000716507	0.383594	0.683	0.681	1	5	VSMC I
Zfp651	0.000721634	0.27281	0.569	0.549	1	5	VSMC I
Gaa	0.00101053	0.37743	0.897	0.896	1	5	VSMC I
Ddb1	0.00141821	0.272134	0.908	0.917	1	5	VSMC I
Rora	0.00151162	0.254265	0.767	0.778	1	5	VSMC I
G3bp1	0.00151465	0.332118	0.812	0.833	1	5	VSMC I
Tspan9	0.00189621	0.314889	0.67	0.669	1	5	VSMC I
Trim28	0.0022206	0.316612	0.683	0.695	1	5	VSMC I
Clasp2	0.00237603	0.300553	0.745	0.757	1	5	VSMC I
Fads2	0.00239698	0.323687	0.644	0.657	1	5	VSMC I
Lars2	0.00299528	0.315081	1	1	1	5	VSMC I
Camta2	0.00307972	0.258268	0.584	0.586	1	5	VSMC I
Nup62	0.00366941	0.283791	0.629	0.584	1	5	VSMC I
Mgat1	0.00411332	0.271926	0.808	0.809	1	5	VSMC I
Atp6v1a	0.00502186	0.299049	0.771	0.814	1	5	VSMC I
Adamtsl5	0.0054947	0.31945	0.789	0.802	1	5	VSMC I
Parp3	0.00574743	0.295949	0.603	0.692	1	5	VSMC I
Fzr1	0.00591614	0.25389	0.361	0.414	1	5	VSMC I
Sema3b	0.00875035	0.255085	0.636	0.613	1	5	VSMC I
Thbs1	0	2.11157	0.937	0.485	0	1	VSMC II
Cdkn1a	0	1.90089	0.998	0.896	0	1	VSMC II
Spp1	0	1.71143	0.756	0.249	0	1	VSMC II
Ctsl	0	1.55878	0.998	0.985	0	1	VSMC II
Phlda3	0	1.50066	0.978	0.745	0	1	VSMC II
Lgals3	0	1.29628	0.931	0.504	0	1	VSMC II
Tnc	0	1.17162	0.91	0.539	0	1	VSMC II
Fxyd5	0	1.14737	0.98	0.722	0	1	VSMC II
Ccng1	0	1.10141	0.924	0.641	0	1	VSMC II
Anxa8	0	0.764143	0.713	0.246	0	1	VSMC II
Aen	0	0.759886	0.866	0.448	0	1	VSMC II
Cgref1	0	0.75499	0.856	0.434	0	1	VSMC II
Pdgfc	0	0.535758	0.767	0.344	0	1	VSMC II
Serinc2	0	0.535244	0.651	0.192	0	1	VSMC II
Hmox1	2.37176e-306	1.06956	0.891	0.486	1.21783e-301	1	VSMC II
Sncg	8.06095e-302	1.21097	0.914	0.562	4.13906e-297	1	VSMC II
Ccn2	1.49684e-290	1.93983	0.999	0.994	7.6858e-286	1	VSMC II
Chac1	1.51009e-289	0.702555	0.592	0.193	7.75388e-285	1	VSMC II
Serpine1	5.80292e-285	1.05026	0.887	0.54	2.97963e-280	1	VSMC II
Timp1	3.31645e-282	0.98562	0.893	0.516	1.7029e-277	1	VSMC II
Tnfrsf11b	5.5864e-279	1.10255	0.873	0.484	2.86845e-274	1	VSMC II
Prnp	3.50505e-277	0.874236	0.957	0.687	1.79974e-272	1	VSMC II
Gdf15	8.12701e-276	1.35836	0.909	0.539	4.17298e-271	1	VSMC II
Ddit4l	4.6545e-267	0.410365	0.629	0.238	2.38995e-262	1	VSMC II
Ctsd	1.25413e-263	1.41283	1	0.996	6.43957e-259	1	VSMC II
Lox	7.51409e-262	1.24128	0.994	0.92	3.85826e-257	1	VSMC II
Cd109	8.55763e-260	0.585799	0.843	0.484	4.39409e-255	1	VSMC II
Cdsn	1.27231e-258	0.557097	0.551	0.18	6.53291e-254	1	VSMC II
Col8a1	1.37808e-256	0.356361	0.758	0.339	7.076e-252	1	VSMC II
Scx	9.76737e-252	0.339673	0.56	0.185	5.01525e-247	1	VSMC II
Ptgs2	5.8797e-249	0.741312	0.777	0.372	3.01905e-244	1	VSMC II
Asns	7.47457e-248	0.432463	0.549	0.183	3.83797e-243	1	VSMC II
Fn1	3.32502e-246	1.73947	0.999	0.991	1.7073e-241	1	VSMC II
Trp53inp1	3.19557e-244	0.619326	0.778	0.404	1.64083e-239	1	VSMC II
Psat1	1.40903e-240	0.393889	0.623	0.245	7.23494e-236	1	VSMC II
Rcan1	7.86405e-237	1.16962	0.931	0.621	4.03795e-232	1	VSMC II
Pgf	3.0246e-236	0.518287	0.609	0.234	1.55304e-231	1	VSMC II
Aqp1	2.31162e-233	1.41921	0.995	0.95	1.18695e-228	1	VSMC II
Mdm2	2.86815e-228	1.02355	0.914	0.627	1.47271e-223	1	VSMC II
Gsto1	3.99501e-228	0.578676	0.845	0.509	2.05132e-223	1	VSMC II
Tgif1	7.89413e-225	0.490086	0.821	0.436	4.0534e-220	1	VSMC II
Vcam1	3.94732e-224	0.815	0.862	0.498	2.02683e-219	1	VSMC II
H1f2	2.92749e-222	1.23711	0.955	0.74	1.50318e-217	1	VSMC II
Calr	3.46539e-220	1.25906	1	0.99	1.77937e-215	1	VSMC II
Tulp4	6.15048e-219	0.330985	0.795	0.431	3.15809e-214	1	VSMC II
Mthfd2	5.09174e-206	0.46622	0.706	0.343	2.61445e-201	1	VSMC II
Ephx1	4.55804e-204	0.866371	0.981	0.885	2.34042e-199	1	VSMC II
Cldn3	3.08135e-203	0.565432	0.676	0.324	1.58218e-198	1	VSMC II
P3h2	1.68522e-202	0.796674	0.791	0.482	8.6531e-198	1	VSMC II
Sulf1	4.53836e-201	1.03456	0.988	0.907	2.33031e-196	1	VSMC II
Serpine2	1.20759e-200	0.961886	0.999	0.994	6.20062e-196	1	VSMC II
Gnl3	6.02191e-200	0.344549	0.779	0.416	3.09207e-195	1	VSMC II
Cd44	1.90679e-198	0.582944	0.897	0.591	9.79081e-194	1	VSMC II
Sparc	1.47969e-196	0.917327	1	1	7.59774e-192	1	VSMC II
Trib3	2.43871e-192	0.505713	0.506	0.185	1.2522e-187	1	VSMC II
Osmr	1.07864e-191	0.407874	0.826	0.488	5.53851e-187	1	VSMC II
Vmp1	2.22305e-190	0.485003	0.908	0.624	1.14147e-185	1	VSMC II
Myl12a	7.59384e-189	0.92904	0.994	0.956	3.89921e-184	1	VSMC II
Ttc13	2.79107e-188	0.302262	0.691	0.335	1.43313e-183	1	VSMC II
Fst	4.7648e-187	0.347462	0.653	0.297	2.44658e-182	1	VSMC II
Ddit3	9.3723e-185	0.770376	0.895	0.603	4.8124e-180	1	VSMC II
Gclm	2.58245e-184	0.361728	0.747	0.426	1.32601e-179	1	VSMC II
Slc19a2	2.78413e-184	0.267418	0.494	0.177	1.42957e-179	1	VSMC II
Hspa5	4.15767e-184	2.60567	1	0.992	2.13484e-179	1	VSMC II
Fas	1.09251e-183	0.506256	0.878	0.598	5.60969e-179	1	VSMC II
Hsp90b1	1.77364e-181	1.32918	0.994	0.966	9.1071e-177	1	VSMC II
Tgfb2	2.42743e-181	0.744845	0.943	0.761	1.24641e-176	1	VSMC II
Hspa4l	3.8738e-181	0.321408	0.725	0.387	1.98908e-176	1	VSMC II
Ifitm10	1.07667e-180	0.277045	0.559	0.233	5.52837e-176	1	VSMC II
Fads3	2.11617e-180	0.549639	0.896	0.632	1.08659e-175	1	VSMC II
Psmd8	3.80068e-178	0.699054	0.988	0.891	1.95154e-173	1	VSMC II
Ctps	3.46356e-176	0.546205	0.857	0.57	1.77843e-171	1	VSMC II
Plaur	1.46502e-175	0.321024	0.821	0.487	7.52241e-171	1	VSMC II
Tmed10	2.50322e-175	0.75115	0.986	0.891	1.28533e-170	1	VSMC II
Ankrd1	3.6941e-175	0.38099	0.468	0.168	1.89681e-170	1	VSMC II
Dnajc3	6.48577e-175	0.669392	0.982	0.841	3.33025e-170	1	VSMC II
Pdia3	8.2699e-175	0.947089	0.999	0.984	4.24635e-170	1	VSMC II
Ftl1	9.39764e-171	1.44213	0.999	0.977	4.82541e-166	1	VSMC II
Mfge8	5.65664e-169	1.09441	1	0.999	2.90452e-164	1	VSMC II
H2ac19	3.20347e-167	0.257543	0.62	0.306	1.64489e-162	1	VSMC II
Gtse1	9.74581e-167	0.292471	0.364	0.106	5.00418e-162	1	VSMC II
Hspa9	4.15481e-165	0.76499	0.949	0.754	2.13337e-160	1	VSMC II
Atp13a3	1.11254e-164	0.25228	0.777	0.468	5.71254e-160	1	VSMC II
Ckap4	1.28216e-164	0.686457	0.952	0.766	6.58351e-160	1	VSMC II
Bax	7.33616e-164	0.452975	0.904	0.648	3.7669e-159	1	VSMC II
Nifk	1.05871e-161	0.266809	0.669	0.353	5.43614e-157	1	VSMC II
Stk38l	9.5911e-161	0.581009	0.939	0.758	4.92474e-156	1	VSMC II
Gba	2.36524e-160	0.389581	0.82	0.511	1.21448e-155	1	VSMC II
Manf	9.9774e-159	0.852854	0.954	0.793	5.12309e-154	1	VSMC II
Cx3cl1	5.90715e-158	0.383855	0.703	0.378	3.03314e-153	1	VSMC II
Ccn4	1.00227e-157	0.28745	0.641	0.313	5.14635e-153	1	VSMC II
Odc1	2.70861e-156	0.487379	0.822	0.529	1.39079e-151	1	VSMC II
Uchl1	1.26765e-155	0.560207	0.905	0.689	6.50903e-151	1	VSMC II
Gars	1.5791e-154	0.552279	0.884	0.633	8.10819e-150	1	VSMC II
Usp39	5.33954e-154	0.320063	0.742	0.426	2.7417e-149	1	VSMC II
Eif1a	9.49482e-154	0.377117	0.857	0.568	4.87531e-149	1	VSMC II
Apbb2	9.56788e-154	0.27547	0.734	0.409	4.91282e-149	1	VSMC II
Tmed2	1.13086e-153	0.805615	0.984	0.91	5.80664e-149	1	VSMC II
Fam107b	1.04473e-152	0.33973	0.601	0.271	5.36435e-148	1	VSMC II
Pea15a	9.18529e-152	0.853306	0.992	0.923	4.71637e-147	1	VSMC II
Bop1	2.15886e-148	0.474609	0.851	0.569	1.10851e-143	1	VSMC II
Rps27l	2.54125e-147	0.392623	0.913	0.714	1.30486e-142	1	VSMC II
Gpc1	6.62482e-147	0.322564	0.693	0.381	3.40165e-142	1	VSMC II
Metazoa-SRP	3.23598e-146	1.05417	0.597	0.304	1.66158e-141	1	VSMC II
Metazoa-SRP.1	3.76209e-146	1.14463	0.597	0.304	1.93172e-141	1	VSMC II
Esd	2.08165e-144	0.735263	0.928	0.752	1.06886e-139	1	VSMC II
Rtn4	7.76072e-144	0.407279	0.927	0.7	3.9849e-139	1	VSMC II
Cyb5r1	1.51355e-143	0.500882	0.835	0.572	7.7716e-139	1	VSMC II
Resf1	3.5741e-143	0.577568	0.802	0.522	1.83519e-138	1	VSMC II
X9530068E07Rik	4.35243e-143	0.701868	0.997	0.964	2.23484e-138	1	VSMC II
Eif2b2	4.78438e-143	0.309172	0.742	0.441	2.45663e-138	1	VSMC II
Slc3a2	4.38161e-142	1.06394	0.984	0.858	2.24982e-137	1	VSMC II
Fbln2	8.39706e-142	0.368206	0.887	0.601	4.31164e-137	1	VSMC II
Fgf2	2.33345e-141	0.357997	0.788	0.495	1.19816e-136	1	VSMC II
Hspa13	3.14202e-141	0.253333	0.718	0.413	1.61333e-136	1	VSMC II
Msmo1	4.78204e-141	0.258442	0.754	0.452	2.45543e-136	1	VSMC II
Sat1	8.28549e-141	0.697591	0.986	0.893	4.25435e-136	1	VSMC II
Anxa1	2.57032e-140	0.65509	0.99	0.901	1.31978e-135	1	VSMC II
Cystm1	4.79451e-139	0.326192	0.789	0.521	2.46184e-134	1	VSMC II
Hsph1	3.06067e-138	0.435832	0.893	0.647	1.57156e-133	1	VSMC II
Necap2	3.66335e-138	0.37879	0.852	0.568	1.88102e-133	1	VSMC II
Scarb2	4.50246e-138	0.410123	0.94	0.734	2.31188e-133	1	VSMC II
Canx	8.2825e-138	0.488105	0.979	0.865	4.25282e-133	1	VSMC II
Igfbp2	1.51068e-137	0.955051	0.71	0.403	7.75686e-133	1	VSMC II
Fstl3	2.3888e-137	0.829934	0.987	0.922	1.22658e-132	1	VSMC II
Impact	9.2164e-137	0.304597	0.76	0.46	4.73234e-132	1	VSMC II
Hmga1	2.49769e-136	0.350735	0.673	0.362	1.28249e-131	1	VSMC II
Mcfd2	4.35962e-136	0.599418	0.945	0.774	2.23854e-131	1	VSMC II
Psmd11	6.26386e-136	0.559208	0.946	0.771	3.21631e-131	1	VSMC II
Atf6	6.74193e-136	0.314119	0.777	0.484	3.46178e-131	1	VSMC II
Bpnt2	9.4631e-136	0.25944	0.796	0.509	4.85902e-131	1	VSMC II
Slc48a1	1.09684e-135	0.830041	0.992	0.953	5.63193e-131	1	VSMC II
Ptp4a1.1	2.16573e-135	0.454943	0.924	0.741	1.11204e-130	1	VSMC II
Txnrd1	2.60054e-135	0.405388	0.88	0.609	1.3353e-130	1	VSMC II
Pdia6	4.32546e-135	0.848512	0.988	0.896	2.221e-130	1	VSMC II
Surf4	1.10753e-134	0.811942	0.995	0.966	5.68684e-130	1	VSMC II
Mrps18b	1.31354e-134	0.358658	0.624	0.323	6.74463e-130	1	VSMC II
Nars	6.45595e-134	0.533085	0.945	0.765	3.31494e-129	1	VSMC II
P4hb	6.67843e-134	0.818959	1	0.997	3.42917e-129	1	VSMC II
Rsl1d1	8.18115e-134	0.288854	0.735	0.44	4.20078e-129	1	VSMC II
Ctsh	1.7647e-133	0.566673	0.964	0.845	9.06121e-129	1	VSMC II
Chpf	5.56909e-133	0.778662	0.986	0.881	2.85956e-128	1	VSMC II
Dnajb11	6.25614e-133	0.469666	0.896	0.694	3.21234e-128	1	VSMC II
Rabgef1	6.34873e-133	0.301733	0.787	0.487	3.25988e-128	1	VSMC II
Tnfrsf22	2.64026e-132	0.340552	0.5	0.229	1.35569e-127	1	VSMC II
Plod2	3.62399e-132	0.48914	0.933	0.743	1.86081e-127	1	VSMC II
Plpp1	5.11026e-132	0.716729	0.983	0.879	2.62396e-127	1	VSMC II
Srpx2	5.38779e-132	0.490351	0.743	0.44	2.76647e-127	1	VSMC II
Mapk6	5.43411e-132	0.255898	0.795	0.493	2.79025e-127	1	VSMC II
Abce1	3.54645e-131	0.274301	0.793	0.516	1.82099e-126	1	VSMC II
Txnl1	5.53407e-130	0.401193	0.879	0.64	2.84158e-125	1	VSMC II
Zfp655	5.77269e-130	0.276709	0.696	0.39	2.9641e-125	1	VSMC II
Sqstm1	3.16478e-129	1.13106	0.999	0.992	1.62502e-124	1	VSMC II
Nucb2	3.33489e-129	0.27383	0.791	0.505	1.71237e-124	1	VSMC II
Tgoln1	3.6354e-129	0.608871	0.962	0.828	1.86667e-124	1	VSMC II
Kpna1	5.21699e-129	0.266233	0.8	0.534	2.67877e-124	1	VSMC II
Anxa3	8.09064e-129	0.500389	0.945	0.769	4.1543e-124	1	VSMC II
Cyb5r3	1.16148e-128	0.75567	0.999	0.998	5.96383e-124	1	VSMC II
Kdsr	1.37447e-127	0.259465	0.773	0.514	7.0575e-123	1	VSMC II
Tmx2	3.2649e-127	0.305597	0.789	0.515	1.67643e-122	1	VSMC II
Sesn2	8.43227e-127	0.354028	0.595	0.304	4.32972e-122	1	VSMC II
Cryab	1.08513e-126	0.806744	0.991	0.938	5.57181e-122	1	VSMC II
Adipor1	2.06684e-126	0.598446	0.968	0.87	1.06126e-121	1	VSMC II
Creld2	2.83212e-126	1.05908	0.881	0.649	1.45421e-121	1	VSMC II
Rpn2	8.45249e-126	0.72255	0.998	0.973	4.3401e-121	1	VSMC II
Gpx8	1.59622e-124	0.419201	0.902	0.698	8.1961e-120	1	VSMC II
Aars	2.31034e-124	0.565354	0.902	0.692	1.18629e-119	1	VSMC II
Pdrg1	3.16156e-124	0.269732	0.798	0.523	1.62337e-119	1	VSMC II
Tmbim1	5.33596e-124	0.710639	0.99	0.954	2.73985e-119	1	VSMC II
Iqgap1	5.71567e-124	0.653945	0.986	0.923	2.93483e-119	1	VSMC II
Pqlc3	9.10758e-124	0.318796	0.75	0.475	4.67647e-119	1	VSMC II
Dnajb9	1.46625e-123	0.649688	0.905	0.694	7.52873e-119	1	VSMC II
Palld	1.72923e-123	0.521283	0.909	0.68	8.87906e-119	1	VSMC II
Uhrf1bp1l	2.23855e-123	0.293691	0.873	0.635	1.14943e-118	1	VSMC II
Bdnf	3.29852e-123	0.45911	0.702	0.408	1.69369e-118	1	VSMC II
Bicd2	3.17808e-122	0.421247	0.843	0.597	1.63185e-117	1	VSMC II
H2aj	3.51474e-122	0.368532	0.778	0.514	1.80471e-117	1	VSMC II
Srxn1	3.847e-122	0.262164	0.626	0.335	1.97532e-117	1	VSMC II
Rassf1	1.51366e-121	0.390207	0.864	0.619	7.7722e-117	1	VSMC II
Etf1	3.15972e-121	0.296447	0.809	0.54	1.62242e-116	1	VSMC II
Lgmn	8.43885e-121	0.435017	0.978	0.879	4.3331e-116	1	VSMC II
Cd81	1.02802e-120	0.739483	1	0.995	5.27859e-116	1	VSMC II
AI506816	1.13624e-120	0.516849	0.977	0.888	5.83427e-116	1	VSMC II
Tmem43	5.24974e-120	0.782974	0.984	0.926	2.69558e-115	1	VSMC II
Fat1	1.35411e-119	0.805079	0.989	0.937	6.95297e-115	1	VSMC II
Endod1	1.42637e-119	0.68021	0.986	0.915	7.32399e-115	1	VSMC II
Micu1	3.27446e-119	0.256451	0.707	0.421	1.68134e-114	1	VSMC II
X1810055G02Rik	6.6323e-119	0.458196	0.919	0.711	3.40549e-114	1	VSMC II
Emc7	9.36588e-119	0.350311	0.927	0.755	4.8091e-114	1	VSMC II
Tmem183a	2.78814e-118	0.256892	0.756	0.481	1.43163e-113	1	VSMC II
Exoc4	9.47935e-118	0.281207	0.756	0.47	4.86736e-113	1	VSMC II
Timm17a	1.2211e-117	0.404737	0.917	0.75	6.27e-113	1	VSMC II
Ccn5	1.39456e-117	0.909918	0.975	0.851	7.16064e-113	1	VSMC II
Pcgf5	2.4594e-117	0.352703	0.665	0.383	1.26283e-112	1	VSMC II
Tsr1	4.57143e-117	0.289126	0.564	0.291	2.34729e-112	1	VSMC II
Mars1	1.13133e-116	0.348312	0.829	0.563	5.80906e-112	1	VSMC II
Cfl2	1.97272e-116	0.438172	0.933	0.781	1.01293e-111	1	VSMC II
Plat	1.26703e-115	0.821109	0.948	0.821	6.50582e-111	1	VSMC II
Dgkg	2.05291e-115	0.339205	0.514	0.258	1.05411e-110	1	VSMC II
Gm20390	3.19255e-115	0.325956	0.76	0.483	1.63928e-110	1	VSMC II
Degs1	6.5555e-115	0.590618	0.983	0.916	3.36605e-110	1	VSMC II
Foxs1	6.5925e-115	0.432769	0.843	0.59	3.38505e-110	1	VSMC II
Zmat3	6.91809e-115	0.266449	0.661	0.391	3.55223e-110	1	VSMC II
Ddost	2.18914e-114	0.658574	0.997	0.96	1.12406e-109	1	VSMC II
Slc39a6	3.84771e-114	0.274842	0.706	0.421	1.97568e-109	1	VSMC II
Nbeal1	9.42555e-114	0.314608	0.919	0.719	4.83973e-109	1	VSMC II
P4ha1	1.92516e-113	0.381252	0.928	0.747	9.88512e-109	1	VSMC II
Oser1	6.58455e-113	0.451188	0.776	0.501	3.38097e-108	1	VSMC II
Psmd5	1.38819e-112	0.357122	0.775	0.535	7.12792e-108	1	VSMC II
Mlec	2.3358e-112	0.419771	0.898	0.693	1.19936e-107	1	VSMC II
Nupr1	3.16954e-112	0.970078	1	0.99	1.62746e-107	1	VSMC II
Psmd7	1.51074e-111	0.411061	0.955	0.806	7.7572e-107	1	VSMC II
Psmd2	2.36098e-111	0.552256	0.97	0.882	1.21229e-106	1	VSMC II
Cnih1	1.34889e-110	0.344516	0.891	0.673	6.92615e-106	1	VSMC II
Srp9	2.56985e-110	0.260567	0.831	0.6	1.31954e-105	1	VSMC II
Phldb2	7.0212e-110	0.443147	0.845	0.614	3.60518e-105	1	VSMC II
Glipr1	9.29488e-110	0.335213	0.716	0.45	4.77264e-105	1	VSMC II
Gja1	9.52286e-110	0.517495	0.937	0.777	4.8897e-105	1	VSMC II
Hsd17b12	9.53321e-110	0.264732	0.799	0.541	4.89502e-105	1	VSMC II
Npepps	1.25284e-109	0.323748	0.792	0.532	6.43294e-105	1	VSMC II
Slc7a1	1.77032e-109	0.311846	0.732	0.48	9.09004e-105	1	VSMC II
Tpm4	6.7172e-109	0.577191	0.986	0.92	3.44908e-104	1	VSMC II
Abra	9.17519e-109	0.425609	0.652	0.401	4.71119e-104	1	VSMC II
Ube2g2	1.50617e-108	0.484486	0.868	0.644	7.73375e-104	1	VSMC II
Esm1	3.23692e-108	0.302121	0.295	0.099	1.66206e-103	1	VSMC II
Hbegf	4.65924e-108	0.560339	0.935	0.757	2.39238e-103	1	VSMC II
Bhlhe40	4.88109e-108	0.590297	0.911	0.708	2.50629e-103	1	VSMC II
P3h4	1.05215e-107	0.51448	0.923	0.744	5.40248e-103	1	VSMC II
Fuca1	2.81355e-107	0.476133	0.945	0.81	1.44467e-102	1	VSMC II
Mcm6	4.60982e-107	0.431348	0.84	0.613	2.367e-102	1	VSMC II
Sil1	4.8107e-107	0.412636	0.837	0.614	2.47015e-102	1	VSMC II
Arf4	7.0919e-107	0.551791	0.997	0.945	3.64148e-102	1	VSMC II
Ftl1.ps1	9.56175e-107	0.39956	0.661	0.415	4.90967e-102	1	VSMC II
Pdia4	1.50958e-106	0.97939	0.944	0.797	7.75126e-102	1	VSMC II
Psmc6	1.52405e-106	0.282705	0.87	0.652	7.82552e-102	1	VSMC II
Wwp2	2.04e-106	0.864155	0.997	0.981	1.04748e-101	1	VSMC II
Slc1a4	2.91289e-106	0.350382	0.737	0.479	1.49568e-101	1	VSMC II
Myh9	5.59347e-106	0.43534	0.938	0.765	2.87208e-101	1	VSMC II
Pmm1	7.86381e-106	0.444998	0.814	0.566	4.03783e-101	1	VSMC II
Rnf13	3.54639e-105	0.276199	0.802	0.544	1.82097e-100	1	VSMC II
Uck2	4.60679e-105	0.276695	0.684	0.419	2.36545e-100	1	VSMC II
Serpinb6b	1.06887e-104	0.317915	0.783	0.525	5.48835e-100	1	VSMC II
Derl3	3.07373e-104	0.325513	0.267	0.085	1.57827e-99	1	VSMC II
Psmd3	5.36683e-104	0.495804	0.926	0.764	2.75571e-99	1	VSMC II
Sdf2l1	5.81568e-104	0.365856	0.603	0.334	2.98618e-99	1	VSMC II
Nedd9	6.96149e-104	0.479862	0.943	0.767	3.57451e-99	1	VSMC II
Rnd1	3.57044e-103	0.365796	0.736	0.52	1.83332e-98	1	VSMC II
Cars	3.97251e-103	0.309345	0.66	0.396	2.03977e-98	1	VSMC II
Eif5	4.10197e-103	0.396198	0.967	0.847	2.10624e-98	1	VSMC II
Alg2	6.99779e-103	0.28385	0.638	0.374	3.59315e-98	1	VSMC II
Sars	7.36691e-103	0.47842	0.899	0.72	3.78269e-98	1	VSMC II
Lrrc58	9.08286e-103	0.291148	0.933	0.774	4.66377e-98	1	VSMC II
Perp	9.98193e-103	0.626811	0.908	0.745	5.12542e-98	1	VSMC II
Picalm	1.04e-102	0.347659	0.917	0.766	5.34006e-98	1	VSMC II
Psmc1	3.35879e-102	0.355928	0.925	0.756	1.72464e-97	1	VSMC II
Ifngr2	1.00626e-101	0.416788	0.943	0.83	5.16683e-97	1	VSMC II
Uggt1	1.89885e-101	0.253681	0.807	0.575	9.75005e-97	1	VSMC II
Psmd12	2.0328e-101	0.384689	0.862	0.632	1.04378e-96	1	VSMC II
Cct8	2.82451e-101	0.412066	0.942	0.809	1.4503e-96	1	VSMC II
Igf2r	3.79364e-101	0.309239	0.804	0.55	1.94792e-96	1	VSMC II
Eif6	1.38617e-100	0.397927	0.906	0.729	7.11754e-96	1	VSMC II
Nploc4	2.62765e-100	0.283721	0.592	0.336	1.34922e-95	1	VSMC II
Slc35b1	4.42443e-100	0.294912	0.862	0.636	2.27181e-95	1	VSMC II
Coq10b	6.87329e-100	0.275566	0.861	0.649	3.52923e-95	1	VSMC II
Prkcsh	1.61487e-99	0.469439	0.897	0.689	8.29187e-95	1	VSMC II
Guk1	2.30934e-99	0.320545	0.872	0.657	1.18578e-94	1	VSMC II
Ptma	3.26319e-99	0.620096	0.999	0.989	1.67555e-94	1	VSMC II
Bzw1	4.34593e-99	0.353194	0.927	0.76	2.23151e-94	1	VSMC II
Pdgfa	9.97631e-99	0.358795	0.918	0.726	5.12254e-94	1	VSMC II
Tusc2	1.45941e-98	0.326578	0.714	0.461	7.49364e-94	1	VSMC II
Srprb	2.77963e-98	0.451193	0.906	0.716	1.42725e-93	1	VSMC II
Ssr3	6.36033e-98	0.463572	0.976	0.889	3.26584e-93	1	VSMC II
Itprip	1.54874e-97	0.27816	0.584	0.325	7.95231e-93	1	VSMC II
Rheb	1.5591e-97	0.39971	0.954	0.848	8.00551e-93	1	VSMC II
Zfand2a	3.33023e-97	0.303019	0.702	0.444	1.70997e-92	1	VSMC II
H13	6.19794e-97	0.466482	0.972	0.862	3.18246e-92	1	VSMC II
Rnf4	1.20306e-96	0.345726	0.851	0.642	6.17733e-92	1	VSMC II
Mtpn	1.21863e-96	0.444886	0.976	0.893	6.25732e-92	1	VSMC II
Cdh13	1.23204e-96	0.723685	0.998	0.974	6.32618e-92	1	VSMC II
Ccdc86	3.19731e-96	0.271228	0.547	0.302	1.64172e-91	1	VSMC II
H2bc4	4.72737e-96	0.330208	0.896	0.722	2.42736e-91	1	VSMC II
Tmem30a	1.03596e-95	0.38265	0.95	0.814	5.31937e-91	1	VSMC II
Eif4ebp1	1.29098e-95	0.369835	0.923	0.788	6.6288e-91	1	VSMC II
Atg12	1.63906e-95	0.261574	0.782	0.537	8.41608e-91	1	VSMC II
Psma1	1.00889e-94	0.300819	0.881	0.696	5.18035e-90	1	VSMC II
Nckap1	1.34246e-94	0.292976	0.865	0.639	6.89314e-90	1	VSMC II
Ghitm	1.52955e-94	0.479334	0.958	0.834	7.85379e-90	1	VSMC II
Yars	2.0369e-94	0.328524	0.778	0.543	1.04589e-89	1	VSMC II
Riok3	3.4585e-94	0.2759	0.816	0.595	1.77584e-89	1	VSMC II
Sec23b	4.62672e-94	0.262499	0.702	0.435	2.37568e-89	1	VSMC II
Strap	7.53402e-94	0.329136	0.87	0.678	3.86849e-89	1	VSMC II
Selenos	1.08862e-93	0.417026	0.918	0.743	5.58974e-89	1	VSMC II
Fth1	1.40976e-93	0.720156	1	1	7.2387e-89	1	VSMC II
Eif3c	9.57427e-93	0.53122	0.974	0.862	4.9161e-88	1	VSMC II
Psmd1	1.00018e-92	0.430336	0.92	0.748	5.1356e-88	1	VSMC II
Cct6a	1.23783e-92	0.378605	0.935	0.792	6.35588e-88	1	VSMC II
Praf2	1.41645e-92	0.420885	0.808	0.58	7.27303e-88	1	VSMC II
Crip2	4.20722e-92	0.606147	0.999	0.987	2.16028e-87	1	VSMC II
Hspb1	5.53374e-92	0.816337	0.995	0.955	2.84141e-87	1	VSMC II
Ddx39a	9.12053e-92	0.294447	0.759	0.529	4.68312e-87	1	VSMC II
Pigk	1.5492e-91	0.261523	0.843	0.612	7.95466e-87	1	VSMC II
Tnfrsf12a	3.67767e-91	0.495984	0.993	0.92	1.88837e-86	1	VSMC II
Cnppd1	4.79883e-91	0.324936	0.758	0.525	2.46405e-86	1	VSMC II
Adam9	5.56577e-91	0.28921	0.896	0.692	2.85785e-86	1	VSMC II
Ormdl3	5.70172e-91	0.446764	0.896	0.697	2.92766e-86	1	VSMC II
Ninj1	8.45271e-91	0.340223	0.941	0.771	4.34021e-86	1	VSMC II
Med7	9.0082e-91	0.344961	0.513	0.268	4.62544e-86	1	VSMC II
Abcf2	1.18184e-90	0.303343	0.806	0.571	6.06839e-86	1	VSMC II
Cd151	1.35024e-90	0.496062	0.967	0.864	6.93305e-86	1	VSMC II
Slc39a13	1.97045e-90	0.374739	0.855	0.639	1.01177e-85	1	VSMC II
Tuba1c	2.1264e-90	0.521468	0.951	0.814	1.09184e-85	1	VSMC II
Iscu	3.71054e-90	0.293573	0.961	0.846	1.90525e-85	1	VSMC II
Nomo1	1.51793e-89	0.316253	0.843	0.635	7.7941e-85	1	VSMC II
Bsg	1.54049e-89	0.531906	0.998	0.982	7.90996e-85	1	VSMC II
Qsox1	1.65928e-89	0.743813	0.98	0.936	8.51991e-85	1	VSMC II
Pcnp	1.98162e-89	0.318943	0.86	0.658	1.0175e-84	1	VSMC II
Calu	4.45174e-89	0.550044	0.999	0.984	2.28583e-84	1	VSMC II
Ube2d3	5.42355e-89	0.470806	0.969	0.879	2.78483e-84	1	VSMC II
Psmc2	2.09036e-88	0.308374	0.915	0.765	1.07334e-83	1	VSMC II
Tomm20	2.23311e-88	0.309732	0.847	0.611	1.14663e-83	1	VSMC II
Arid5b	2.67604e-88	0.455535	0.972	0.868	1.37407e-83	1	VSMC II
Pcolce2	3.42599e-88	0.446974	0.952	0.815	1.75914e-83	1	VSMC II
Lman1	5.51962e-87	0.276158	0.849	0.62	2.83416e-82	1	VSMC II
Slc35e4	1.35506e-86	0.361888	0.806	0.575	6.95783e-82	1	VSMC II
Lrrc59	2.56408e-86	0.334887	0.822	0.601	1.31658e-81	1	VSMC II
Ran	2.85292e-86	0.318726	0.948	0.805	1.46489e-81	1	VSMC II
Ccdc124	1.77046e-85	0.329269	0.898	0.717	9.09078e-81	1	VSMC II
Pgrmc1	1.85073e-85	0.589298	0.971	0.874	9.50292e-81	1	VSMC II
BC031181	4.21053e-85	0.323276	0.888	0.721	2.16198e-80	1	VSMC II
Arl8b	7.4642e-85	0.346007	0.906	0.717	3.83264e-80	1	VSMC II
Frzb	1.46855e-84	0.357631	0.856	0.633	7.54058e-80	1	VSMC II
Maea	2.78799e-84	0.350371	0.875	0.675	1.43155e-79	1	VSMC II
Cd9	2.79123e-84	0.717979	1	0.991	1.43321e-79	1	VSMC II
Vcp	3.02769e-84	0.567292	0.979	0.913	1.55463e-79	1	VSMC II
Atp6v1b2	3.41737e-84	0.259523	0.768	0.525	1.75472e-79	1	VSMC II
Sumo3	4.76278e-84	0.389082	0.961	0.828	2.44555e-79	1	VSMC II
Lamp1	1.12864e-83	0.583473	1	0.992	5.79524e-79	1	VSMC II
Scmh1	2.79447e-83	0.282538	0.773	0.549	1.43487e-78	1	VSMC II
Grpel1	4.87496e-83	0.265839	0.842	0.632	2.50314e-78	1	VSMC II
Slc2a1	6.32027e-83	0.497733	0.924	0.776	3.24527e-78	1	VSMC II
Txndc5	7.87392e-83	0.598542	0.986	0.917	4.04302e-78	1	VSMC II
Ypel5	9.13935e-83	0.270549	0.874	0.682	4.69278e-78	1	VSMC II
Kcnj15	1.31647e-82	0.484691	0.889	0.707	6.75967e-78	1	VSMC II
Pdlim1	1.5005e-82	0.477781	0.962	0.869	7.70464e-78	1	VSMC II
Sec22b	5.18752e-82	0.353527	0.923	0.804	2.66364e-77	1	VSMC II
Rer1	1.01504e-81	0.255057	0.922	0.794	5.21194e-77	1	VSMC II
Mia3	1.37253e-81	0.253186	0.843	0.627	7.04753e-77	1	VSMC II
Lgalsl	2.09623e-81	0.310084	0.801	0.588	1.07635e-76	1	VSMC II
Itgb1	2.84513e-81	0.579555	1	0.995	1.46089e-76	1	VSMC II
Kdelr2	2.96422e-81	0.380153	0.962	0.857	1.52204e-76	1	VSMC II
Tspan31	1.03491e-80	0.317624	0.913	0.751	5.31395e-76	1	VSMC II
Psma6	1.56506e-80	0.282099	0.907	0.741	8.03614e-76	1	VSMC II
Sar1a	1.6202e-80	0.479533	0.984	0.919	8.31924e-76	1	VSMC II
Derl1	1.70932e-80	0.396557	0.952	0.822	8.77687e-76	1	VSMC II
Wars	2.07412e-80	0.262458	0.719	0.486	1.065e-75	1	VSMC II
Yif1a	2.1953e-80	0.367824	0.866	0.652	1.12722e-75	1	VSMC II
Amfr	4.52442e-80	0.314007	0.877	0.682	2.32315e-75	1	VSMC II
Ufd1	6.43993e-80	0.251657	0.826	0.641	3.30671e-75	1	VSMC II
Uspl1	9.24512e-80	0.251237	0.582	0.351	4.74709e-75	1	VSMC II
Copb1	1.11913e-79	0.271833	0.886	0.707	5.7464e-75	1	VSMC II
Arrdc3	1.27309e-79	0.275621	0.778	0.541	6.53696e-75	1	VSMC II
Susd6	3.89598e-79	0.308257	0.776	0.552	2.00047e-74	1	VSMC II
Sel1l	1.7138e-78	0.542752	0.879	0.7	8.79987e-74	1	VSMC II
Gorasp2	4.10377e-78	0.372431	0.971	0.887	2.10716e-73	1	VSMC II
Plod3	7.95324e-78	0.422018	0.937	0.797	4.08375e-73	1	VSMC II
Plbd2	8.91538e-78	0.472654	0.958	0.851	4.57778e-73	1	VSMC II
Atp1b1	1.28213e-77	0.317441	0.702	0.48	6.58333e-73	1	VSMC II
Pdlim5	1.53819e-77	0.465526	0.968	0.909	7.89813e-73	1	VSMC II
Dap	1.56229e-77	0.423534	0.99	0.926	8.02188e-73	1	VSMC II
Serinc3	2.01674e-77	0.298235	0.986	0.965	1.03553e-72	1	VSMC II
Sumf1	2.38028e-77	0.28511	0.806	0.59	1.2222e-72	1	VSMC II
Ipo4	3.17348e-77	0.325668	0.741	0.507	1.62949e-72	1	VSMC II
Rnf181	7.69818e-77	0.28486	0.891	0.711	3.95278e-72	1	VSMC II
Hyou1	1.18147e-76	0.291442	0.658	0.424	6.06651e-72	1	VSMC II
Clptm1l	1.25509e-76	0.308689	0.874	0.668	6.44451e-72	1	VSMC II
Srm	1.59125e-76	0.297614	0.805	0.594	8.17057e-72	1	VSMC II
Cyb5b	3.62652e-76	0.309365	0.898	0.724	1.86211e-71	1	VSMC II
Nup62	4.04363e-76	0.391941	0.764	0.543	2.07628e-71	1	VSMC II
Creb3	4.10736e-76	0.332825	0.91	0.76	2.109e-71	1	VSMC II
Rcn2	9.94379e-76	0.347471	0.961	0.871	5.10584e-71	1	VSMC II
Trp53	1.38974e-75	0.395838	0.882	0.707	7.1359e-71	1	VSMC II
Actr1a	1.58193e-75	0.40501	0.946	0.817	8.12274e-71	1	VSMC II
Mustn1	2.36481e-75	0.501612	0.985	0.919	1.21426e-70	1	VSMC II
H3f3b	3.91068e-75	0.521927	0.998	0.977	2.00802e-70	1	VSMC II
Tnfaip1	4.24346e-75	0.329219	0.922	0.749	2.17889e-70	1	VSMC II
Cdipt	6.10018e-75	0.361219	0.859	0.686	3.13226e-70	1	VSMC II
Serf2	1.00039e-74	0.439784	0.995	0.967	5.1367e-70	1	VSMC II
Kansl2	1.15045e-74	0.272782	0.667	0.437	5.9072e-70	1	VSMC II
Eif3d	1.42443e-74	0.324094	0.892	0.716	7.31402e-70	1	VSMC II
Lman2	1.48123e-74	0.421075	0.963	0.856	7.60565e-70	1	VSMC II
Eno1	2.44385e-74	0.494703	0.976	0.892	1.25485e-69	1	VSMC II
Tmed9	5.57448e-74	0.409422	0.965	0.857	2.86233e-69	1	VSMC II
Tubb4b	5.91006e-74	0.596283	0.979	0.899	3.03464e-69	1	VSMC II
Rnps1	1.07778e-73	0.32111	0.81	0.618	5.5341e-69	1	VSMC II
Psma3	1.34164e-73	0.274665	0.889	0.75	6.88893e-69	1	VSMC II
Lrrc32	1.80908e-73	0.501645	0.751	0.528	9.28907e-69	1	VSMC II
Anp32b	1.81403e-73	0.27876	0.912	0.761	9.31449e-69	1	VSMC II
Lmna	2.71122e-73	0.567278	1	0.993	1.39213e-68	1	VSMC II
Itm2c	3.44398e-73	0.598313	0.991	0.965	1.76838e-68	1	VSMC II
ENSMUSG00002076377	4.26429e-73	0.339247	0.834	0.731	2.18959e-68	1	VSMC II
Grina	1.42905e-72	0.351987	0.936	0.798	7.33775e-68	1	VSMC II
Hgs	1.9229e-72	0.340279	0.762	0.544	9.8735e-68	1	VSMC II
Wls	6.95253e-72	0.482782	0.981	0.911	3.56992e-67	1	VSMC II
Nfe2l1	8.10386e-72	0.520881	0.974	0.9	4.16109e-67	1	VSMC II
Abhd4	1.40432e-71	0.349133	0.855	0.68	7.21078e-67	1	VSMC II
S100a4	1.50135e-71	0.50201	0.896	0.755	7.70898e-67	1	VSMC II
Atf4	2.05066e-71	0.542403	0.983	0.898	1.05295e-66	1	VSMC II
Plk2	2.18529e-71	0.46154	0.649	0.399	1.12208e-66	1	VSMC II
Ube2b	4.37175e-71	0.537729	0.91	0.758	2.24476e-66	1	VSMC II
Rplp0	4.45634e-71	0.670218	0.999	0.989	2.2882e-66	1	VSMC II
Gnai3	2.1926e-70	0.254892	0.851	0.649	1.12583e-65	1	VSMC II
Cers2	2.20123e-70	0.41778	0.964	0.866	1.13027e-65	1	VSMC II
Mast2	2.24343e-70	0.271421	0.741	0.525	1.15193e-65	1	VSMC II
Saraf	3.45464e-70	0.432642	0.984	0.92	1.77385e-65	1	VSMC II
Plec	6.21198e-70	0.704747	0.985	0.932	3.18966e-65	1	VSMC II
Cd63	1.03864e-69	0.444808	0.997	0.98	5.33309e-65	1	VSMC II
Acan	2.85156e-69	0.352078	0.661	0.43	1.46419e-64	1	VSMC II
Gadd45g	8.06102e-69	0.789794	0.928	0.742	4.13909e-64	1	VSMC II
Atp6ap2	1.04092e-68	0.354192	0.905	0.735	5.3448e-64	1	VSMC II
Tcp1	2.35236e-68	0.27049	0.952	0.852	1.20787e-63	1	VSMC II
Cct3	4.93888e-68	0.278362	0.91	0.746	2.53596e-63	1	VSMC II
Psmc4	6.36952e-68	0.329629	0.931	0.815	3.27056e-63	1	VSMC II
Vapa	1.40369e-67	0.304344	0.944	0.832	7.20753e-63	1	VSMC II
Ssr1	1.94531e-67	0.279888	0.971	0.877	9.98858e-63	1	VSMC II
Myo1e	2.06774e-67	0.322611	0.808	0.61	1.06172e-62	1	VSMC II
Ppp1r2	4.95629e-67	0.26044	0.912	0.79	2.54491e-62	1	VSMC II
Atp6v0c	5.00155e-67	0.505862	0.995	0.961	2.56815e-62	1	VSMC II
Kdelr3	5.09039e-67	0.326776	0.928	0.797	2.61377e-62	1	VSMC II
Ndrg3	5.19555e-67	0.2593	0.833	0.637	2.66776e-62	1	VSMC II
Ywhae	8.47859e-67	0.316977	0.979	0.889	4.3535e-62	1	VSMC II
Map2k3	4.89598e-66	0.377219	0.962	0.852	2.51394e-61	1	VSMC II
Hsp90aa1	1.04783e-65	0.50877	0.989	0.939	5.38032e-61	1	VSMC II
Sec23a	1.26395e-65	0.27302	0.877	0.718	6.49e-61	1	VSMC II
Gns	1.44022e-65	0.343548	0.968	0.862	7.39507e-61	1	VSMC II
Btg1	1.74934e-65	0.266606	0.91	0.79	8.98236e-61	1	VSMC II
Slc39a7	1.76682e-65	0.497407	0.978	0.902	9.07208e-61	1	VSMC II
Arpc2	2.25246e-65	0.30927	0.996	0.967	1.15657e-60	1	VSMC II
Klhl30	4.65317e-65	0.277213	0.692	0.477	2.38927e-60	1	VSMC II
Serinc1	9.86132e-65	0.346147	0.968	0.894	5.06349e-60	1	VSMC II
Usp47	1.12254e-64	0.302686	0.804	0.607	5.76391e-60	1	VSMC II
Itga5	1.68055e-64	0.663961	0.983	0.94	8.62913e-60	1	VSMC II
Ltbp2	1.76145e-64	0.584977	0.933	0.792	9.0445e-60	1	VSMC II
Rps2	5.21206e-64	0.608294	0.995	0.963	2.67624e-59	1	VSMC II
Fkbp9	7.42838e-64	0.485428	0.985	0.943	3.81425e-59	1	VSMC II
Sf3b4	9.52693e-64	0.301806	0.712	0.508	4.89179e-59	1	VSMC II
Tspan4	1.01899e-63	0.260592	0.902	0.738	5.2322e-59	1	VSMC II
Col5a2	1.98918e-63	0.777579	0.995	0.962	1.02138e-58	1	VSMC II
Gm49909	3.10327e-63	0.287774	0.974	0.912	1.59344e-58	1	VSMC II
Adrm1	3.97847e-63	0.372799	0.791	0.601	2.04283e-58	1	VSMC II
Colgalt1	5.61322e-63	0.400767	0.95	0.856	2.88222e-58	1	VSMC II
Serpinh1	2.32479e-62	0.529691	0.998	0.978	1.19371e-57	1	VSMC II
Anxa2	2.803e-62	0.441555	0.998	0.97	1.43926e-57	1	VSMC II
Trim47	3.11745e-62	0.538721	0.97	0.893	1.60072e-57	1	VSMC II
Uck1	3.13102e-62	0.264568	0.667	0.459	1.60768e-57	1	VSMC II
Eif3a	3.31864e-62	0.269486	0.941	0.818	1.70402e-57	1	VSMC II
P3h1	3.5771e-62	0.308173	0.869	0.705	1.83674e-57	1	VSMC II
Mrfap1	3.8083e-62	0.376552	0.99	0.958	1.95545e-57	1	VSMC II
Slc25a39	5.94372e-62	0.309163	0.917	0.795	3.05192e-57	1	VSMC II
mt.Nd6	9.92822e-62	0.270343	0.991	0.921	5.09784e-57	1	VSMC II
Dnajb4	1.55029e-61	0.329275	0.96	0.865	7.96026e-57	1	VSMC II
Cdc42	1.74449e-61	0.38375	0.992	0.956	8.95743e-57	1	VSMC II
Scamp3	2.00278e-61	0.287801	0.847	0.68	1.02837e-56	1	VSMC II
Dda1	2.69867e-61	0.275218	0.897	0.725	1.38569e-56	1	VSMC II
Mybbp1a	3.54117e-61	0.256855	0.763	0.556	1.81829e-56	1	VSMC II
Dad1	5.61241e-61	0.272351	0.967	0.883	2.8818e-56	1	VSMC II
Csde1	6.81002e-61	0.371472	0.976	0.907	3.49674e-56	1	VSMC II
Serp1	2.40688e-60	0.359891	0.944	0.835	1.23586e-55	1	VSMC II
Psmd13	2.93768e-60	0.271194	0.888	0.727	1.50841e-55	1	VSMC II
Smpd1	4.1733e-60	0.346565	0.952	0.852	2.14287e-55	1	VSMC II
Gps1	3.84731e-59	0.284499	0.845	0.665	1.97548e-54	1	VSMC II
Hspa8	5.56327e-59	0.364897	0.997	0.982	2.85657e-54	1	VSMC II
Tbrg1	6.73782e-59	0.250249	0.922	0.793	3.45967e-54	1	VSMC II
Gtf3c4	7.98592e-59	0.293201	0.39	0.209	4.10053e-54	1	VSMC II
Plp2	1.17966e-58	0.365718	0.927	0.808	6.05719e-54	1	VSMC II
Yipf3	1.26046e-58	0.336064	0.937	0.843	6.47208e-54	1	VSMC II
Usp5	2.37896e-58	0.295187	0.85	0.67	1.22152e-53	1	VSMC II
Vamp3	3.44985e-58	0.367366	0.875	0.706	1.77139e-53	1	VSMC II
Rexo2	4.36447e-58	0.261455	0.954	0.859	2.24103e-53	1	VSMC II
Stt3a	1.12731e-57	0.338077	0.959	0.87	5.78839e-53	1	VSMC II
Btg2	1.83914e-57	0.471679	0.982	0.894	9.44343e-53	1	VSMC II
Adarb1	2.63228e-57	0.281406	0.852	0.696	1.3516e-52	1	VSMC II
Akt1s1	6.11938e-57	0.265836	0.817	0.656	3.14212e-52	1	VSMC II
Bcl2l1	1.02427e-56	0.386969	0.827	0.645	5.25931e-52	1	VSMC II
Pigs	1.62799e-56	0.285115	0.874	0.698	8.35922e-52	1	VSMC II
Ndfip1	3.76985e-56	0.294547	0.97	0.907	1.93571e-51	1	VSMC II
Sulf2	4.35969e-56	0.352696	0.95	0.838	2.23857e-51	1	VSMC II
Slc6a6	4.64614e-56	0.259571	0.921	0.765	2.38565e-51	1	VSMC II
Itgb5	5.32268e-56	0.641379	0.994	0.967	2.73304e-51	1	VSMC II
Angptl2	1.34467e-55	0.489846	0.941	0.827	6.90447e-51	1	VSMC II
Ywhag	3.00911e-55	0.294065	0.893	0.751	1.54509e-50	1	VSMC II
Rps2.ps10	4.70053e-55	0.313391	0.961	0.935	2.41358e-50	1	VSMC II
Clic4	6.18186e-55	0.477282	0.998	0.991	3.1742e-50	1	VSMC II
Morf4l2	6.71807e-55	0.411784	0.962	0.879	3.44953e-50	1	VSMC II
Map6	1.2946e-54	0.299065	0.905	0.778	6.64739e-50	1	VSMC II
Elovl1	1.42345e-54	0.343695	0.925	0.782	7.30897e-50	1	VSMC II
Tmem214	3.94161e-54	0.321153	0.804	0.633	2.0239e-49	1	VSMC II
Mid1ip1	9.13053e-54	0.283231	0.8	0.636	4.68825e-49	1	VSMC II
Tnfrsf1a	1.24704e-53	0.255966	0.954	0.833	6.4032e-49	1	VSMC II
Spop	1.3225e-53	0.317688	0.958	0.88	6.79062e-49	1	VSMC II
Chp1	2.26259e-53	0.300565	0.947	0.837	1.16177e-48	1	VSMC II
Ccn1	3.55408e-53	0.536081	0.999	0.967	1.82491e-48	1	VSMC II
Cltc	3.64285e-53	0.287098	0.962	0.883	1.8705e-48	1	VSMC II
Scpep1	5.515e-53	0.468826	0.992	0.958	2.83179e-48	1	VSMC II
Calm1	6.39923e-53	0.327767	0.999	0.993	3.28581e-48	1	VSMC II
Msn	8.90418e-53	0.51061	0.998	0.987	4.57203e-48	1	VSMC II
Htra1	1.40198e-52	0.556222	0.999	0.991	7.19873e-48	1	VSMC II
Kif5b	1.65948e-52	0.265833	0.966	0.877	8.52094e-48	1	VSMC II
Loxl3	3.08566e-52	0.314784	0.892	0.726	1.5844e-47	1	VSMC II
Pkm	6.2279e-52	0.513226	0.999	0.992	3.19784e-47	1	VSMC II
Eef1g	1.52574e-51	0.313983	0.954	0.872	7.8342e-47	1	VSMC II
Cldnd1	2.03909e-51	0.259089	0.849	0.693	1.04701e-46	1	VSMC II
Cltb	2.62184e-51	0.250577	0.953	0.853	1.34624e-46	1	VSMC II
Pmepa1	3.44767e-50	0.599214	0.993	0.955	1.77028e-45	1	VSMC II
Atp1b3	7.29759e-50	0.292117	0.992	0.943	3.74709e-45	1	VSMC II
Plxnb2	9.11462e-50	0.394588	0.946	0.862	4.68009e-45	1	VSMC II
Nes	9.66207e-50	0.405149	0.879	0.747	4.96118e-45	1	VSMC II
Eif5a	4.15874e-49	0.3952	0.998	0.984	2.13539e-44	1	VSMC II
Hif1a	5.00868e-48	0.257709	0.957	0.872	2.57181e-43	1	VSMC II
Arl1	6.99709e-48	0.334547	0.933	0.821	3.59279e-43	1	VSMC II
Eif4g1	7.35425e-48	0.329964	0.949	0.864	3.77618e-43	1	VSMC II
Gm10698	1.2986e-47	0.253657	0.763	0.684	6.66795e-43	1	VSMC II
Gas6	1.55421e-47	0.494644	0.998	0.989	7.9804e-43	1	VSMC II
Pcbp1	2.01512e-47	0.359813	0.959	0.863	1.0347e-42	1	VSMC II
Rpsa	2.69874e-47	0.423801	0.99	0.949	1.38572e-42	1	VSMC II
Emp2	3.38925e-47	0.333559	0.971	0.894	1.74028e-42	1	VSMC II
Fndc3b	3.98249e-47	0.285455	0.915	0.788	2.04489e-42	1	VSMC II
mt.Nd5	5.18044e-47	0.382402	1	0.999	2.66e-42	1	VSMC II
Rnasek	5.29128e-47	0.300592	0.954	0.836	2.71691e-42	1	VSMC II
P4ha2	6.05714e-47	0.291322	0.827	0.65	3.11016e-42	1	VSMC II
Eif3g	6.19283e-47	0.252054	0.922	0.784	3.17983e-42	1	VSMC II
Dkk3	1.80238e-46	0.578238	0.995	0.986	9.25469e-42	1	VSMC II
Tmed3	2.20351e-46	0.339514	0.972	0.897	1.13144e-41	1	VSMC II
Ubxn1	3.08602e-46	0.273838	0.917	0.807	1.58458e-41	1	VSMC II
Ccdc80	4.47031e-46	0.523858	0.994	0.977	2.29537e-41	1	VSMC II
Shisa4	9.37447e-46	0.257094	0.901	0.778	4.81351e-41	1	VSMC II
Clic1	1.43032e-45	0.303151	0.979	0.902	7.34425e-41	1	VSMC II
Xbp1	2.6629e-45	0.370319	0.964	0.857	1.36732e-40	1	VSMC II
Gm47551	3.84152e-45	0.373687	0.902	0.828	1.97251e-40	1	VSMC II
Tssc4	4.50723e-45	0.250591	0.718	0.542	2.31433e-40	1	VSMC II
BC051077	5.88952e-45	0.255928	0.704	0.556	3.02409e-40	1	VSMC II
Txn2	6.84393e-45	0.31273	0.954	0.885	3.51416e-40	1	VSMC II
Il6st	7.84725e-45	0.287201	0.962	0.882	4.02933e-40	1	VSMC II
Ube2v1	1.32747e-44	0.344921	0.979	0.927	6.81616e-40	1	VSMC II
Igf1r	1.56922e-44	0.259972	0.796	0.637	8.05747e-40	1	VSMC II
Stx5a	5.1635e-44	0.275286	0.865	0.719	2.6513e-39	1	VSMC II
Reep5	5.59868e-44	0.326118	0.997	0.974	2.87475e-39	1	VSMC II
Aopep	1.50153e-43	0.343102	0.977	0.922	7.70992e-39	1	VSMC II
Foxp1	2.21967e-43	0.352123	0.928	0.824	1.13973e-38	1	VSMC II
Cdo1	2.22084e-43	0.29297	0.847	0.68	1.14034e-38	1	VSMC II
Hspb8	2.84504e-43	0.339503	0.974	0.913	1.46084e-38	1	VSMC II
Herpud1	3.57146e-43	0.718759	0.966	0.884	1.83384e-38	1	VSMC II
Cct7	6.30202e-43	0.302588	0.962	0.879	3.2359e-38	1	VSMC II
Rpsa.ps10	1.09225e-42	0.37839	0.972	0.92	5.60839e-38	1	VSMC II
Anxa5	1.66067e-42	0.33891	0.999	0.986	8.52704e-38	1	VSMC II
Pamr1	2.1067e-42	0.358111	0.906	0.782	1.08173e-37	1	VSMC II
Tnnt2	2.32982e-42	0.330662	0.508	0.338	1.19629e-37	1	VSMC II
Xirp1	2.66002e-42	0.350179	0.822	0.672	1.36584e-37	1	VSMC II
Sdc4	7.81924e-42	0.428512	0.988	0.954	4.01494e-37	1	VSMC II
Tollip	7.82842e-42	0.294914	0.8	0.637	4.01966e-37	1	VSMC II
Ldha	9.66735e-42	0.375124	0.994	0.957	4.9639e-37	1	VSMC II
Snhg18	1.29747e-41	0.303464	0.896	0.782	6.66214e-37	1	VSMC II
Arhgdia	1.39047e-41	0.464903	0.998	0.99	7.13965e-37	1	VSMC II
Xpo5	9.87011e-41	0.332318	0.508	0.338	5.068e-36	1	VSMC II
Adgre5	1.70979e-40	0.329992	0.941	0.852	8.77925e-36	1	VSMC II
Rcn3	5.25553e-40	0.491517	0.999	0.996	2.69856e-35	1	VSMC II
Mgat1	5.58363e-40	0.295876	0.905	0.785	2.86703e-35	1	VSMC II
Cav2	8.86666e-40	0.266798	0.9	0.787	4.55276e-35	1	VSMC II
Sec24d	1.0479e-39	0.275815	0.961	0.888	5.38063e-35	1	VSMC II
Atp6v0b	1.56632e-39	0.288065	0.944	0.828	8.04261e-35	1	VSMC II
Ctsb	2.54321e-39	0.340342	0.999	0.996	1.30586e-34	1	VSMC II
Myo1c	1.00873e-38	0.492487	0.992	0.96	5.17952e-34	1	VSMC II
Tmem109	1.26007e-38	0.484904	0.993	0.961	6.47008e-34	1	VSMC II
Selenok	1.82766e-38	0.252518	0.941	0.849	9.38446e-34	1	VSMC II
Rtn3	2.20162e-38	0.260802	0.973	0.906	1.13047e-33	1	VSMC II
Map4k4	2.31919e-38	0.322477	0.556	0.376	1.19084e-33	1	VSMC II
Gabarap	4.00888e-38	0.261226	0.983	0.95	2.05844e-33	1	VSMC II
Ctsa	5.4048e-38	0.322793	0.994	0.971	2.7752e-33	1	VSMC II
Pls3	6.60005e-38	0.29127	0.998	0.992	3.38893e-33	1	VSMC II
Adamts8	8.66063e-38	0.282471	0.6	0.431	4.44697e-33	1	VSMC II
Gm10275	9.24861e-38	0.264603	0.915	0.819	4.74889e-33	1	VSMC II
Filip1l	1.24546e-37	0.295457	0.975	0.917	6.39507e-33	1	VSMC II
Timp2	1.0918e-36	0.478516	0.994	0.982	5.60607e-32	1	VSMC II
Ppia	1.14858e-36	0.260988	0.998	0.986	5.89759e-32	1	VSMC II
Slc38a10	1.33492e-36	0.263499	0.873	0.753	6.8544e-32	1	VSMC II
Hspb7	1.3977e-36	0.447057	0.991	0.977	7.17676e-32	1	VSMC II
Hdlbp	6.67492e-36	0.285213	0.983	0.936	3.42737e-31	1	VSMC II
Atp1a1	1.00062e-35	0.260984	0.93	0.826	5.1379e-31	1	VSMC II
Zbtb38	1.00978e-35	0.266022	0.959	0.927	5.18491e-31	1	VSMC II
Rnh1	1.66646e-35	0.267108	0.967	0.897	8.55676e-31	1	VSMC II
Lrrfip1	3.27817e-35	0.276232	0.994	0.969	1.68324e-30	1	VSMC II
Arf1	6.0108e-35	0.300486	0.995	0.978	3.08636e-30	1	VSMC II
mt.Atp8	7.2316e-35	0.288713	1	0.999	3.71321e-30	1	VSMC II
Slc12a4	8.90899e-35	0.297518	0.908	0.786	4.5745e-30	1	VSMC II
Ahnak2	8.91646e-35	0.316802	0.949	0.86	4.57834e-30	1	VSMC II
Rpl4	2.42976e-34	0.294645	0.999	0.993	1.24761e-29	1	VSMC II
Eef1a1	8.64625e-34	0.336044	1	0.999	4.43959e-29	1	VSMC II
Glg1	9.81705e-34	0.442599	0.98	0.939	5.04076e-29	1	VSMC II
Map1lc3b	1.52564e-33	0.344265	0.993	0.967	7.83372e-29	1	VSMC II
Rpl19	4.70244e-33	0.257687	0.977	0.921	2.41456e-28	1	VSMC II
Fkbp10	5.7313e-33	0.397403	0.967	0.913	2.94285e-28	1	VSMC II
Dync1h1	9.2752e-33	0.378851	0.952	0.861	4.76253e-28	1	VSMC II
Klf6	9.75748e-33	0.322773	0.994	0.957	5.01018e-28	1	VSMC II
Mprip	2.97827e-32	0.280793	0.971	0.905	1.52925e-27	1	VSMC II
Rhoc	3.97008e-32	0.266723	0.995	0.976	2.03852e-27	1	VSMC II
Atp6ap1	4.81938e-31	0.341648	0.99	0.968	2.47461e-26	1	VSMC II
Efemp2	6.3813e-31	0.258712	0.955	0.885	3.27661e-26	1	VSMC II
Nedd8	6.03134e-30	0.268908	0.935	0.84	3.09691e-25	1	VSMC II
Fgfr1	8.55123e-30	0.332487	0.974	0.908	4.3908e-25	1	VSMC II
Npdc1	9.59198e-30	0.269027	0.983	0.917	4.92519e-25	1	VSMC II
mt.Atp6	1.10496e-28	0.344496	0.858	0.751	5.67365e-24	1	VSMC II
Sod3	1.25575e-28	0.303171	1	1	6.44791e-24	1	VSMC II
mt.Nd4	3.28373e-28	0.292084	1	0.998	1.6861e-23	1	VSMC II
Tm4sf1	4.87091e-28	0.317405	0.998	0.994	2.50106e-23	1	VSMC II
Ubc	6.17128e-28	0.370473	1	1	3.16877e-23	1	VSMC II
Akr1b3	7.06698e-28	0.271461	0.855	0.74	3.62868e-23	1	VSMC II
S100a6	2.53947e-27	0.349088	0.998	0.98	1.30394e-22	1	VSMC II
Cdk2ap2	7.90848e-27	0.329304	0.892	0.778	4.06077e-22	1	VSMC II
Lnpep	2.13563e-26	0.267979	0.904	0.811	1.09658e-21	1	VSMC II
Gabarapl1	3.30405e-26	0.276327	0.966	0.919	1.69653e-21	1	VSMC II
Nfkbia	4.24388e-26	0.410219	0.97	0.917	2.17911e-21	1	VSMC II
Nme2	7.86293e-26	0.336815	0.926	0.852	4.03738e-21	1	VSMC II
Lgals1	8.16099e-26	0.286596	0.999	0.992	4.19043e-21	1	VSMC II
Cfl1	1.58001e-24	0.253502	0.999	0.994	8.11287e-20	1	VSMC II
Tnrc6a	3.42959e-24	0.25114	0.686	0.551	1.76099e-19	1	VSMC II
Rab33b	6.5224e-24	0.371636	0.61	0.463	3.34906e-19	1	VSMC II
Igfbp7	4.12749e-23	0.325907	1	0.999	2.11934e-18	1	VSMC II
Gm29216	4.23326e-23	0.518228	0.992	0.981	2.17365e-18	1	VSMC II
Pam	4.79343e-23	0.292155	0.999	0.995	2.46128e-18	1	VSMC II
Postn	8.42946e-23	0.414488	1	0.992	4.32827e-18	1	VSMC II
Fra10ac1	2.14198e-22	0.389895	0.322	0.21	1.09984e-17	1	VSMC II
Tmbim6	6.93422e-22	0.250628	0.993	0.984	3.56052e-17	1	VSMC II
Niban2	3.98019e-21	0.379638	0.947	0.879	2.04371e-16	1	VSMC II
Pkig	1.47509e-20	0.288457	0.851	0.742	7.57415e-16	1	VSMC II
Hdac3	2.17368e-20	0.256246	0.665	0.532	1.11612e-15	1	VSMC II
Slit3	2.43079e-20	0.323158	0.909	0.848	1.24814e-15	1	VSMC II
Susd5	3.95778e-20	0.30959	0.989	0.969	2.0322e-15	1	VSMC II
Tmem184b	6.13665e-19	0.26592	0.93	0.851	3.15098e-14	1	VSMC II
Ccdc184	2.07547e-18	0.265484	0.732	0.703	1.06569e-13	1	VSMC II
Lmcd1	2.29471e-18	0.2675	0.998	0.984	1.17827e-13	1	VSMC II
Rasl11b	7.09588e-18	0.27119	0.922	0.841	3.64352e-13	1	VSMC II
Alg11	1.18235e-16	0.260222	0.466	0.358	6.07103e-12	1	VSMC II
Cspg4	1.8577e-16	0.412869	0.985	0.964	9.53872e-12	1	VSMC II
Dnajc5	6.53972e-16	0.442855	0.724	0.594	3.35795e-11	1	VSMC II
Mt1	9.22739e-14	0.553063	0.959	0.904	4.73799e-09	1	VSMC II
Loxl1	4.37752e-13	0.283968	0.998	0.994	2.24772e-08	1	VSMC II
Dag1	1.74268e-12	0.26353	0.986	0.964	8.94813e-08	1	VSMC II
Arc	1.72612e-11	0.379779	0.594	0.514	8.86308e-07	1	VSMC II
Ltbp1	2.20579e-11	0.279061	1	0.998	1.13261e-06	1	VSMC II
Gm10925	2.26082e-09	0.37792	0.926	0.919	0.000116086	1	VSMC II
mt.Co1	1.38258e-08	0.274896	1	1	0.000709916	1	VSMC II
Malat1	6.30196e-08	0.251553	1	1	0.00323587	1	VSMC II
Adcy9	5.9131e-07	0.541112	0.352	0.285	0.030362	1	VSMC II
Ltbp3	9.19093e-07	0.257796	0.975	0.945	0.0471927	1	VSMC II
Tsc2	4.55809e-06	0.312624	0.728	0.643	0.234044	1	VSMC II
Fhl1	4.86846e-06	0.263689	1	1	0.249981	1	VSMC II
Neat1	0.00320965	0.347702	0.978	0.952	1	1	VSMC II
Rn18s	0	0.912934	1	1	0	2	VSMC III
Sun2	9.43277e-127	0.549079	0.976	0.903	4.84345e-122	2	VSMC III
Gm3953	1.13927e-101	0.444941	0.957	0.792	5.84981e-97	2	VSMC III
Hspg2	5.03304e-101	0.550755	0.993	0.984	2.58432e-96	2	VSMC III
Lars2	6.45591e-95	0.36208	1	1	3.31491e-90	2	VSMC III
Col15a1	5.28544e-93	0.526057	0.95	0.888	2.71391e-88	2	VSMC III
Egr1	3.64986e-70	0.891737	0.937	0.883	1.87409e-65	2	VSMC III
Cep97	2.86599e-65	0.323369	0.955	0.834	1.4716e-60	2	VSMC III
Lgr6	1.18241e-60	0.300421	0.954	0.867	6.0713e-56	2	VSMC III
Bhlhe41	3.21762e-59	0.327666	1	1	1.65215e-54	2	VSMC III
Nr4a1	2.66022e-57	0.677511	0.95	0.913	1.36594e-52	2	VSMC III
Per1	7.55734e-51	0.257585	0.799	0.662	3.88047e-46	2	VSMC III
Calcoco1	1.62495e-33	0.279992	0.818	0.752	8.34365e-29	2	VSMC III
Msi2	4.33683e-27	0.371934	0.231	0.377	2.22683e-22	2	VSMC III
Myl9	0	1.84872	1	1	0	0	VSMC IV
Acta2	0	1.76508	1	1	0	0	VSMC IV
Dstn	0	1.70698	1	0.998	0	0	VSMC IV
Tpm2	0	1.69835	1	0.996	0	0	VSMC IV
Csrp2	0	1.63654	1	0.991	0	0	VSMC IV
Tagln	0	1.61436	1	0.997	0	0	VSMC IV
Tpm1	0	1.59039	1	0.991	0	0	VSMC IV
Cnn1	0	1.55457	1	0.995	0	0	VSMC IV
Hspb6	0	1.54821	0.989	0.901	0	0	VSMC IV
Myl6	0	1.46023	1	0.998	0	0	VSMC IV
Fblim1	0	1.44331	0.999	0.991	0	0	VSMC IV
Tmsb4x	0	1.43295	1	0.999	0	0	VSMC IV
Csrp1	0	1.41087	0.998	0.976	0	0	VSMC IV
Npnt	0	1.40149	0.999	0.971	0	0	VSMC IV
Cbr2	0	1.37917	0.989	0.917	0	0	VSMC IV
Cpe	0	1.31958	1	0.996	0	0	VSMC IV
Sost	0	1.3172	0.976	0.801	0	0	VSMC IV
Myh11	0	1.26874	1	0.996	0	0	VSMC IV
Vim	0	1.24058	1	1	0	0	VSMC IV
Gm12840	0	1.23398	0.996	0.967	0	0	VSMC IV
Smtn	0	1.23046	1	0.995	0	0	VSMC IV
Pls3	0	1.22961	1	0.991	0	0	VSMC IV
Ramp1	0	1.18529	0.975	0.762	0	0	VSMC IV
Zyx	0	1.17432	0.997	0.984	0	0	VSMC IV
Denn2b	0	1.1653	0.98	0.857	0	0	VSMC IV
Clu	0	1.14955	1	0.995	0	0	VSMC IV
Mylk	0	1.14924	1	0.982	0	0	VSMC IV
Sh3bgrl	0	1.14686	0.992	0.95	0	0	VSMC IV
Fhl1	0	1.1335	1	1	0	0	VSMC IV
Lims2	0	1.13135	0.993	0.942	0	0	VSMC IV
Flna	0	1.12693	1	0.999	0	0	VSMC IV
Ptgis	0	1.12668	1	0.993	0	0	VSMC IV
Itga8	0	1.11528	1	0.974	0	0	VSMC IV
Kctd10	0	1.11381	0.991	0.954	0	0	VSMC IV
Pdlim3	0	1.08051	0.988	0.914	0	0	VSMC IV
Hspb7	0	1.07662	0.997	0.975	0	0	VSMC IV
Igfbp7	0	1.07253	1	0.999	0	0	VSMC IV
Col18a1	0	1.06863	1	0.996	0	0	VSMC IV
Tgfb1i1	0	1.06822	0.998	0.975	0	0	VSMC IV
Ogn	0	1.05051	0.984	0.908	0	0	VSMC IV
Actb	0	1.04477	1	1	0	0	VSMC IV
Kcnmb1	0	1.03437	0.98	0.873	0	0	VSMC IV
Cavin1	0	1.02927	0.999	0.984	0	0	VSMC IV
Fbxl22	0	1.02265	0.924	0.642	0	0	VSMC IV
Actn4	0	1.02104	0.999	0.994	0	0	VSMC IV
Efhd1	0	1.01363	0.957	0.821	0	0	VSMC IV
Ilk	0	1.00948	0.999	0.971	0	0	VSMC IV
Cnn3	0	1.00067	0.996	0.972	0	0	VSMC IV
Tagln2	0	0.99417	1	0.997	0	0	VSMC IV
Slc25a4	0	0.993701	0.997	0.965	0	0	VSMC IV
Wfdc1	0	0.991459	0.999	0.965	0	0	VSMC IV
Gm29408	0	0.987624	0.986	0.908	0	0	VSMC IV
E030013I19Rik	0	0.972199	0.95	0.705	0	0	VSMC IV
Pbxip1	0	0.97068	0.998	0.969	0	0	VSMC IV
Cav1	0	0.969179	0.998	0.978	0	0	VSMC IV
Dmpk	0	0.967303	0.998	0.962	0	0	VSMC IV
Rasl12	0	0.961322	0.977	0.892	0	0	VSMC IV
Rcan2	0	0.96044	0.982	0.901	0	0	VSMC IV
Anxa6	0	0.957381	0.999	0.982	0	0	VSMC IV
Bcam	0	0.956459	0.999	0.975	0	0	VSMC IV
Lhfp	0	0.955967	0.997	0.973	0	0	VSMC IV
Lpp	0	0.945459	1	0.996	0	0	VSMC IV
Pdlim7	0	0.941125	0.998	0.982	0	0	VSMC IV
Ndrg2	0	0.924484	0.994	0.955	0	0	VSMC IV
Gstm1	0	0.913583	0.996	0.969	0	0	VSMC IV
Sh3bgr	0	0.905099	0.948	0.675	0	0	VSMC IV
Pfn1	0	0.899039	1	0.995	0	0	VSMC IV
Gpx1	0	0.897392	1	0.981	0	0	VSMC IV
Bgn	0	0.896313	1	1	0	0	VSMC IV
Oat	0	0.895996	0.999	0.981	0	0	VSMC IV
Ppp1r14a	0	0.890934	0.981	0.802	0	0	VSMC IV
Tm4sf1	0	0.885292	1	0.993	0	0	VSMC IV
Slmap	0	0.885263	0.985	0.9	0	0	VSMC IV
Oxct1	0	0.876943	0.993	0.947	0	0	VSMC IV
Actg1	0	0.864641	1	0.999	0	0	VSMC IV
Ppp1cb	0	0.861362	0.977	0.91	0	0	VSMC IV
Cnn2	0	0.85843	0.993	0.951	0	0	VSMC IV
Pcp4l1	0	0.847157	0.946	0.753	0	0	VSMC IV
Lmod1	0	0.845861	0.999	0.945	0	0	VSMC IV
Rbpms	0	0.835036	0.991	0.913	0	0	VSMC IV
Capzb	0	0.826173	0.996	0.978	0	0	VSMC IV
Sgcg	0	0.825568	0.958	0.821	0	0	VSMC IV
Hcfc1r1	0	0.808696	0.989	0.908	0	0	VSMC IV
Itgb1	0	0.794588	1	0.994	0	0	VSMC IV
Gapdh	0	0.791259	0.999	0.967	0	0	VSMC IV
Map1b	0	0.779056	1	0.985	0	0	VSMC IV
Dynll1	0	0.77068	0.997	0.966	0	0	VSMC IV
Cox4i1	0	0.765084	0.997	0.959	0	0	VSMC IV
Cald1	0	0.756378	1	0.993	0	0	VSMC IV
H3f3a	0	0.712281	0.993	0.934	0	0	VSMC IV
Gm10123	0	0.705802	0.994	0.909	0	0	VSMC IV
Chchd2	0	0.688685	0.987	0.925	0	0	VSMC IV
Hacd1	0	0.6411	0.873	0.586	0	0	VSMC IV
Rbp1	0	0.628655	0.987	0.906	0	0	VSMC IV
Fxyd1	0	0.618173	0.998	0.949	0	0	VSMC IV
Rarres2	0	0.606867	0.99	0.904	0	0	VSMC IV
Gm29371	0	0.545169	0.93	0.673	0	0	VSMC IV
Olfr1033	0	0.495808	0.982	0.846	0	0	VSMC IV
Gm20400	0	0.48333	0.962	0.757	0	0	VSMC IV
X1190005I06Rik	0	0.46731	0.768	0.412	0	0	VSMC IV
Gm7336	0	0.459229	0.977	0.822	0	0	VSMC IV
Cox6c	0	0.405807	0.974	0.811	0	0	VSMC IV
Acta1	0	0.313247	0.958	0.649	0	0	VSMC IV
Ppia	5.89406e-308	0.746209	0.999	0.985	3.02642e-303	0	VSMC IV
Ccn3	3.49319e-306	1.04236	0.982	0.888	1.79365e-301	0	VSMC IV
Aplp2	1.4859e-305	0.797213	0.999	0.99	7.62967e-301	0	VSMC IV
Cped1	4.94137e-304	0.735655	0.987	0.912	2.53725e-299	0	VSMC IV
Postn	1.63605e-302	0.921304	1	0.992	8.40063e-298	0	VSMC IV
Smim14	1.53097e-300	0.649038	0.985	0.917	7.86109e-296	0	VSMC IV
Gm10359	1.43339e-299	0.274469	0.934	0.67	7.36001e-295	0	VSMC IV
Rps3a1	5.73254e-299	0.760802	0.979	0.886	2.94349e-294	0	VSMC IV
Tsc22d1	3.60665e-298	0.933472	0.998	0.973	1.85191e-293	0	VSMC IV
Lgals1	1.77317e-297	0.635618	1	0.992	9.1047e-293	0	VSMC IV
Spint2	1.93649e-297	0.735208	0.924	0.743	9.94329e-293	0	VSMC IV
Susd5	6.48773e-297	0.918978	0.998	0.966	3.33125e-292	0	VSMC IV
Lmcd1	1.15977e-295	1.09957	0.998	0.984	5.95505e-291	0	VSMC IV
Cd200	5.9956e-295	0.979167	0.997	0.965	3.07856e-290	0	VSMC IV
Eef1a1	2.04057e-294	0.744246	1	0.999	1.04777e-289	0	VSMC IV
Fkbp1a	6.40212e-293	0.751311	0.997	0.967	3.2873e-288	0	VSMC IV
Kcnab1	2.48182e-292	0.821171	0.881	0.635	1.27434e-287	0	VSMC IV
Adcy5	9.78806e-292	0.843057	0.977	0.854	5.02587e-287	0	VSMC IV
Wdr1	6.77389e-291	0.83466	0.996	0.97	3.47819e-286	0	VSMC IV
Gm48942	3.36159e-290	0.697272	0.999	0.972	1.72607e-285	0	VSMC IV
Gucy1a1	8.55137e-290	0.808309	0.962	0.802	4.39087e-285	0	VSMC IV
Gm12671	2.22897e-288	0.273958	0.931	0.676	1.14451e-283	0	VSMC IV
Anxa11	1.32357e-286	0.447877	0.931	0.765	6.79611e-282	0	VSMC IV
Rps4x	2.80508e-286	0.717248	0.989	0.931	1.44033e-281	0	VSMC IV
Il11ra1	1.6243e-284	0.835849	0.986	0.935	8.34031e-280	0	VSMC IV
Sod3	8.13365e-282	0.763538	1	1	4.17639e-277	0	VSMC IV
Heyl	4.10434e-281	0.882736	0.983	0.9	2.10746e-276	0	VSMC IV
Oaz1	5.05997e-281	0.704046	0.999	0.987	2.59814e-276	0	VSMC IV
Rps23.ps1	1.24677e-280	0.366775	0.983	0.847	6.40177e-276	0	VSMC IV
Rps14	1.13529e-279	0.539729	0.995	0.963	5.82936e-275	0	VSMC IV
Fgl2	1.76127e-278	0.833286	0.986	0.93	9.04361e-274	0	VSMC IV
Map1lc3a	6.95011e-277	0.683787	0.997	0.962	3.56867e-272	0	VSMC IV
Cox6a1	1.37472e-276	0.444794	0.992	0.922	7.05878e-272	0	VSMC IV
Atp5b	4.89125e-276	0.707586	1	0.989	2.51151e-271	0	VSMC IV
Uqcrh	1.20813e-275	0.378211	0.966	0.818	6.20336e-271	0	VSMC IV
Ywhaq	2.06981e-273	0.687546	0.984	0.926	1.06278e-268	0	VSMC IV
Ccdc107	2.7061e-272	0.522759	0.875	0.659	1.3895e-267	0	VSMC IV
Rpl3	2.89106e-271	0.708175	0.98	0.898	1.48447e-266	0	VSMC IV
Rsu1	5.67342e-271	0.657382	0.962	0.837	2.91313e-266	0	VSMC IV
Gm20186	3.16514e-269	0.758806	0.991	0.922	1.62521e-264	0	VSMC IV
Calm2	1.31715e-268	0.687446	0.995	0.97	6.76317e-264	0	VSMC IV
Rpl7	1.71986e-267	0.63485	0.99	0.939	8.83096e-263	0	VSMC IV
Ndufa4	1.52454e-264	0.29233	0.939	0.761	7.82804e-260	0	VSMC IV
Lrrfip1	4.9139e-264	0.68366	0.998	0.967	2.52314e-259	0	VSMC IV
Rpl34	9.77045e-264	0.334476	0.969	0.81	5.01683e-259	0	VSMC IV
Tpi1	1.41172e-263	0.629323	0.985	0.927	7.24876e-259	0	VSMC IV
Tns1	2.01816e-262	0.802828	1	0.996	1.03626e-257	0	VSMC IV
Gucy1b1	1.58495e-261	0.455597	0.889	0.654	8.13824e-257	0	VSMC IV
Rps3	1.08427e-260	0.580719	0.999	0.981	5.56739e-256	0	VSMC IV
Calm1	1.36825e-259	0.681009	1	0.993	7.02557e-255	0	VSMC IV
Rps16.ps2	1.0256e-258	0.36947	0.978	0.836	5.26614e-254	0	VSMC IV
Gm12481	1.75862e-258	0.325036	0.986	0.885	9.02998e-254	0	VSMC IV
Aldoa	2.51238e-258	0.664719	1	0.996	1.29003e-253	0	VSMC IV
Oaz1.ps	2.06296e-257	0.560646	0.986	0.91	1.05927e-252	0	VSMC IV
Nptn	2.79833e-257	0.604141	0.989	0.937	1.43686e-252	0	VSMC IV
Arpc2	1.12523e-256	0.583772	0.997	0.965	5.77772e-252	0	VSMC IV
Rpl9	2.58497e-256	0.507442	0.966	0.781	1.3273e-251	0	VSMC IV
Rpl4	8.25602e-256	0.670327	0.999	0.993	4.23922e-251	0	VSMC IV
Atp5h	8.41401e-255	0.455189	0.94	0.769	4.32034e-250	0	VSMC IV
Hmgn1	1.16207e-254	0.605971	0.969	0.883	5.96689e-250	0	VSMC IV
Mfge8	1.46005e-254	0.646325	1	0.999	7.4969e-250	0	VSMC IV
Rps7	1.70556e-254	0.408971	0.955	0.749	8.75755e-250	0	VSMC IV
Rps9	1.83904e-254	0.549774	0.989	0.946	9.44294e-250	0	VSMC IV
Cyb5r3	1.84335e-254	0.828014	1	0.998	9.46504e-250	0	VSMC IV
Entpd1	7.41607e-253	0.6442	0.974	0.869	3.80793e-248	0	VSMC IV
Clic4	1.9612e-252	0.668673	0.998	0.991	1.00702e-247	0	VSMC IV
Ndufa13	2.50544e-252	0.335621	0.974	0.858	1.28647e-247	0	VSMC IV
Tinagl1	4.40788e-252	0.901804	0.976	0.892	2.26331e-247	0	VSMC IV
Rpl8	7.10385e-251	0.605258	0.995	0.977	3.64761e-246	0	VSMC IV
Rhoa	2.25625e-250	0.647019	0.994	0.968	1.15852e-245	0	VSMC IV
Atp5j	1.3018e-248	0.459978	0.979	0.885	6.68437e-244	0	VSMC IV
Rps5	3.59838e-248	0.528818	0.993	0.963	1.84766e-243	0	VSMC IV
Rps24	7.20131e-248	0.453782	0.972	0.872	3.69766e-243	0	VSMC IV
Pkm	1.75429e-247	0.663226	0.999	0.992	9.00778e-243	0	VSMC IV
Cfl1	6.51821e-247	0.552661	1	0.993	3.34691e-242	0	VSMC IV
Aldh2	1.52028e-246	0.719625	0.993	0.97	7.80619e-242	0	VSMC IV
Dpysl3	5.41946e-245	0.651496	0.986	0.93	2.78273e-240	0	VSMC IV
Rpl21	6.90921e-245	0.412592	0.973	0.814	3.54767e-240	0	VSMC IV
Rpl37a	1.61213e-244	0.283747	0.979	0.86	8.27783e-240	0	VSMC IV
Mlf2	6.43617e-244	0.630931	0.981	0.933	3.30478e-239	0	VSMC IV
Actn1	2.75956e-243	0.346993	0.996	0.887	1.41695e-238	0	VSMC IV
Slc25a3	3.48404e-243	0.666613	0.986	0.948	1.78895e-238	0	VSMC IV
Serf2	3.74245e-243	0.519499	0.997	0.965	1.92164e-238	0	VSMC IV
Ecm1	8.13086e-243	0.835229	0.999	0.998	4.17495e-238	0	VSMC IV
Rpl13	9.95406e-243	0.519313	0.987	0.893	5.11111e-238	0	VSMC IV
Selenow	2.32329e-242	0.510187	0.986	0.927	1.19294e-237	0	VSMC IV
Myh10	5.66412e-242	0.660785	0.982	0.925	2.90836e-237	0	VSMC IV
Bnip2	5.37645e-241	0.676682	0.968	0.885	2.76065e-236	0	VSMC IV
Vcl	8.62313e-241	0.674747	0.988	0.943	4.42772e-236	0	VSMC IV
Mcam	1.45063e-240	0.78143	0.996	0.958	7.44853e-236	0	VSMC IV
Fstl1	2.38551e-240	0.661069	1	0.998	1.22489e-235	0	VSMC IV
Cavin3	7.08712e-240	0.701953	0.989	0.943	3.63903e-235	0	VSMC IV
Akr1a1	4.88155e-239	0.654	0.999	0.978	2.50653e-234	0	VSMC IV
Cd9	1.73453e-238	0.582009	1	0.991	8.90628e-234	0	VSMC IV
Fbln5	1.81744e-238	0.658791	1	0.998	9.33199e-234	0	VSMC IV
Ncam1	1.98004e-238	0.671002	0.985	0.924	1.01669e-233	0	VSMC IV
Psmb6	1.70685e-236	0.447583	0.969	0.884	8.76417e-232	0	VSMC IV
Oaz2	6.49848e-236	0.576633	0.968	0.901	3.33678e-231	0	VSMC IV
Gm33228	1.2928e-235	0.387184	0.889	0.633	6.63815e-231	0	VSMC IV
Crip1	1.99033e-235	0.373707	0.995	0.956	1.02198e-230	0	VSMC IV
Gstm2	1.96059e-234	0.64057	0.951	0.854	1.0067e-229	0	VSMC IV
Arf1	1.28318e-232	0.64067	0.997	0.977	6.58875e-228	0	VSMC IV
Kank1	2.38391e-232	0.656067	0.99	0.946	1.22407e-227	0	VSMC IV
Col4a1	8.75242e-232	0.622176	0.998	0.983	4.4941e-227	0	VSMC IV
Asph	1.70273e-231	0.687331	0.954	0.851	8.74299e-227	0	VSMC IV
Rpl7a	1.79666e-231	0.348496	0.97	0.856	9.2253e-227	0	VSMC IV
Synpo2	3.27136e-231	0.735579	0.983	0.886	1.67975e-226	0	VSMC IV
Cpq	1.45505e-230	0.686	0.956	0.86	7.47127e-226	0	VSMC IV
Gstp1	9.59851e-230	0.419083	0.964	0.845	4.92855e-225	0	VSMC IV
Eif4g2	4.18395e-229	0.583219	0.998	0.985	2.14834e-224	0	VSMC IV
Tspan2	6.38105e-229	0.503674	0.928	0.757	3.27648e-224	0	VSMC IV
Tspo	1.97368e-227	0.584361	0.994	0.957	1.01342e-222	0	VSMC IV
Rpl23a	2.964e-227	0.335798	0.947	0.747	1.52193e-222	0	VSMC IV
Rexo2	4.66206e-227	0.570091	0.948	0.857	2.39383e-222	0	VSMC IV
Ndufb9	1.06327e-226	0.490523	0.925	0.774	5.45956e-222	0	VSMC IV
Itga9	3.18056e-226	0.622898	0.968	0.867	1.63312e-221	0	VSMC IV
Atp5a1	1.32946e-225	0.636512	0.996	0.976	6.82638e-221	0	VSMC IV
Ecm2	1.42982e-225	0.613389	0.928	0.793	7.34169e-221	0	VSMC IV
Eln	2.02771e-225	0.846796	1	1	1.04117e-220	0	VSMC IV
Atp5c1	2.29313e-225	0.599884	0.932	0.821	1.17745e-220	0	VSMC IV
Gm10175	5.37971e-225	0.353947	0.928	0.756	2.76232e-220	0	VSMC IV
Cox8a	5.45361e-225	0.395232	0.976	0.891	2.80027e-220	0	VSMC IV
Pam	3.06819e-224	0.617976	0.999	0.994	1.57542e-219	0	VSMC IV
Ccdc3	3.49274e-224	0.907568	0.983	0.94	1.79342e-219	0	VSMC IV
Htra1	6.77198e-224	0.605628	1	0.991	3.47721e-219	0	VSMC IV
Eif5a	1.02578e-223	0.560018	0.998	0.983	5.26707e-219	0	VSMC IV
Ctsb	5.31042e-223	0.464366	1	0.996	2.72674e-218	0	VSMC IV
Gm6061	7.85834e-223	0.327619	0.903	0.666	4.03502e-218	0	VSMC IV
Ndufb10	8.06694e-222	0.27499	0.93	0.801	4.14213e-217	0	VSMC IV
Pdlim1	1.66875e-221	0.673185	0.959	0.866	8.56851e-217	0	VSMC IV
Ndufv3	2.16004e-221	0.414207	0.939	0.795	1.10911e-216	0	VSMC IV
Coro1c	2.26126e-221	0.787537	0.956	0.855	1.16109e-216	0	VSMC IV
Hspb1	2.29197e-220	0.658347	0.998	0.953	1.17686e-215	0	VSMC IV
Myadm	2.90409e-220	0.603811	0.998	0.993	1.49117e-215	0	VSMC IV
Eif1	1.04813e-219	0.485606	0.998	0.973	5.38183e-215	0	VSMC IV
Gm15500	1.97866e-218	0.458349	0.973	0.891	1.01598e-213	0	VSMC IV
Stimate	2.31328e-218	0.78019	0.921	0.739	1.1878e-213	0	VSMC IV
Ppp1r12a	1.16893e-217	0.539851	0.973	0.884	6.00208e-213	0	VSMC IV
Mbnl1	1.41231e-217	0.629706	0.992	0.96	7.25179e-213	0	VSMC IV
Dynlrb1	4.15438e-217	0.397692	0.96	0.867	2.13315e-212	0	VSMC IV
Ehd2	1.09671e-216	0.695134	0.99	0.958	5.63126e-212	0	VSMC IV
Rps15a	1.28228e-216	0.274296	0.917	0.714	6.58411e-212	0	VSMC IV
Pdcl3	2.57235e-216	0.488253	0.883	0.72	1.32082e-211	0	VSMC IV
Fth1	1.98918e-214	0.580815	1	1	1.02138e-209	0	VSMC IV
Rpl10.ps3	3.01556e-214	0.551662	0.965	0.87	1.5484e-209	0	VSMC IV
Msn	4.07129e-214	0.666043	0.998	0.987	2.09049e-209	0	VSMC IV
Anapc11	1.79616e-213	0.390219	0.927	0.777	9.22276e-209	0	VSMC IV
Tmem47	2.02135e-213	0.528544	0.877	0.691	1.0379e-208	0	VSMC IV
Irag1	3.49367e-213	0.59175	0.957	0.832	1.79389e-208	0	VSMC IV
Pdgfd	7.22536e-213	0.606312	0.874	0.682	3.71001e-208	0	VSMC IV
Rps11	2.98791e-212	0.35252	0.985	0.912	1.5342e-207	0	VSMC IV
Atp1b2	9.29092e-212	0.542743	0.881	0.65	4.77061e-207	0	VSMC IV
Ppp1r12b	7.42728e-211	0.60319	0.979	0.903	3.81368e-206	0	VSMC IV
Rhoc	1.38469e-210	0.546473	0.993	0.976	7.10995e-206	0	VSMC IV
Thsd4	1.44342e-210	0.6046	0.958	0.845	7.41153e-206	0	VSMC IV
Twsg1	3.07249e-210	0.558241	0.984	0.92	1.57763e-205	0	VSMC IV
Ndufa6	3.20473e-210	0.250582	0.894	0.698	1.64553e-205	0	VSMC IV
Fmo2	1.11165e-209	0.857911	0.934	0.795	5.70799e-205	0	VSMC IV
Rpl18	2.00575e-209	0.377366	0.994	0.96	1.02989e-204	0	VSMC IV
Txn1	3.91284e-209	0.312145	0.963	0.839	2.00913e-204	0	VSMC IV
Actg2	1.75872e-208	1.27639	0.968	0.832	9.03048e-204	0	VSMC IV
Mylk4	3.3783e-208	0.484082	0.846	0.586	1.73466e-203	0	VSMC IV
Rpl41	9.3924e-208	0.406177	0.994	0.94	4.82272e-203	0	VSMC IV
Rpl30	1.13543e-207	0.272741	0.959	0.809	5.83008e-203	0	VSMC IV
Col4a2	1.33997e-207	0.661472	0.997	0.979	6.88035e-203	0	VSMC IV
Serpine2	1.37273e-207	0.598673	1	0.993	7.04855e-203	0	VSMC IV
Myom1	1.82477e-207	0.468894	0.943	0.8	9.36966e-203	0	VSMC IV
Gnas	1.93025e-207	0.500608	0.997	0.978	9.91124e-203	0	VSMC IV
Rpl26	8.17903e-207	0.329717	0.97	0.859	4.19969e-202	0	VSMC IV
Sdhc	1.66843e-206	0.591452	0.956	0.874	8.5669e-202	0	VSMC IV
Cdc42ep3	3.47705e-206	0.616349	0.943	0.824	1.78536e-201	0	VSMC IV
Pcdh7	5.63879e-206	0.553589	0.974	0.912	2.89535e-201	0	VSMC IV
Niban1	1.03781e-205	0.643418	0.955	0.881	5.32882e-201	0	VSMC IV
Sorl1	2.30261e-205	0.590363	0.961	0.868	1.18232e-200	0	VSMC IV
Rpl13a	4.67834e-205	0.453328	0.999	0.983	2.40219e-200	0	VSMC IV
Ptms	8.21553e-205	0.428888	0.987	0.95	4.21843e-200	0	VSMC IV
Atp2a2	8.55245e-205	0.543886	0.988	0.953	4.39143e-200	0	VSMC IV
Rrad	1.40039e-204	0.913616	0.983	0.929	7.19058e-200	0	VSMC IV
Gpx4	2.46159e-204	0.467607	0.954	0.829	1.26395e-199	0	VSMC IV
Col3a1	2.71044e-204	0.498362	1	0.999	1.39173e-199	0	VSMC IV
Reep5	3.08235e-204	0.573821	0.995	0.974	1.5827e-199	0	VSMC IV
Park7	5.0359e-204	0.579507	0.955	0.851	2.58578e-199	0	VSMC IV
Rps27a	6.16826e-204	0.344185	0.951	0.755	3.16721e-199	0	VSMC IV
Rcn3	1.51644e-203	0.550559	1	0.996	7.78645e-199	0	VSMC IV
Rpl14	5.49245e-203	0.383521	0.961	0.854	2.82021e-198	0	VSMC IV
Dhrs3	1.14055e-202	0.638273	0.93	0.789	5.85638e-198	0	VSMC IV
Cryab	1.99377e-202	0.260454	0.986	0.937	1.02374e-197	0	VSMC IV
Eef1b2	2.22302e-202	0.430523	0.954	0.871	1.14145e-197	0	VSMC IV
Rpl6	9.57752e-202	0.521994	0.984	0.905	4.91777e-197	0	VSMC IV
Dctn6	1.13897e-201	0.487736	0.91	0.767	5.84825e-197	0	VSMC IV
Hsp90ab1	3.16699e-201	0.498976	1	0.999	1.62615e-196	0	VSMC IV
Ifi27	3.31955e-201	0.501473	0.981	0.921	1.70449e-196	0	VSMC IV
Rps2	3.92714e-201	0.393475	0.996	0.961	2.01647e-196	0	VSMC IV
Nedd4	7.45488e-201	0.511582	0.999	0.993	3.82786e-196	0	VSMC IV
Naca	2.47365e-200	0.466267	0.951	0.819	1.27015e-195	0	VSMC IV
Rpl10	3.79246e-200	0.498458	0.899	0.631	1.94732e-195	0	VSMC IV
Rplp1	4.32618e-200	0.339713	0.993	0.969	2.22137e-195	0	VSMC IV
Ldhb	2.81406e-199	0.640113	0.838	0.634	1.44493e-194	0	VSMC IV
Tgm2	9.04341e-199	0.713485	0.996	0.979	4.64352e-194	0	VSMC IV
Snrpb	9.26995e-199	0.502235	0.985	0.934	4.75984e-194	0	VSMC IV
Hnrnpk	5.37958e-198	0.597723	0.987	0.951	2.76225e-193	0	VSMC IV
Filip1l	7.2349e-198	0.513973	0.976	0.915	3.71491e-193	0	VSMC IV
Rps6	2.46155e-197	0.439513	0.949	0.775	1.26393e-192	0	VSMC IV
Emc8	4.06328e-197	0.598558	0.903	0.759	2.08637e-192	0	VSMC IV
Rps17	1.10817e-196	0.266656	0.955	0.784	5.69012e-192	0	VSMC IV
X2310022B05Rik	1.16602e-196	0.346272	0.962	0.853	5.98716e-192	0	VSMC IV
Prkar1a	1.63404e-196	0.59958	0.994	0.966	8.39028e-192	0	VSMC IV
Htra3	2.06743e-196	0.581544	0.99	0.958	1.06156e-191	0	VSMC IV
Rpl19	6.24587e-196	0.381096	0.986	0.917	3.20707e-191	0	VSMC IV
Itih4	7.61563e-196	1.09136	0.959	0.869	3.9104e-191	0	VSMC IV
Rplp2	5.36286e-195	0.255708	0.986	0.88	2.75367e-190	0	VSMC IV
Prelp	6.14495e-195	0.695569	0.999	0.996	3.15525e-190	0	VSMC IV
Rpl14.ps1	8.85403e-195	0.271634	0.916	0.744	4.54628e-190	0	VSMC IV
Rps10	9.54463e-195	0.376686	0.959	0.842	4.90088e-190	0	VSMC IV
Gm12918	1.04839e-194	0.42944	0.981	0.902	5.38315e-190	0	VSMC IV
Rabac1	3.33418e-194	0.467905	0.99	0.961	1.712e-189	0	VSMC IV
Rpl15.ps3	5.08962e-194	0.269982	0.872	0.577	2.61337e-189	0	VSMC IV
Ubb	1.02703e-193	0.620026	1	0.992	5.27348e-189	0	VSMC IV
Mfap4	3.03872e-193	0.667423	1	0.997	1.56029e-188	0	VSMC IV
Cdh13	6.84558e-193	0.597881	0.994	0.974	3.515e-188	0	VSMC IV
Gm10076	1.15836e-192	0.260893	0.959	0.765	5.94781e-188	0	VSMC IV
Tcap	3.10947e-192	0.992412	0.89	0.651	1.59662e-187	0	VSMC IV
Rpl10a	4.42007e-192	0.300162	0.986	0.897	2.26957e-187	0	VSMC IV
Ndufb11	2.58701e-191	0.266138	0.9	0.738	1.32835e-186	0	VSMC IV
Casq1	3.1237e-191	1.17312	0.82	0.565	1.60393e-186	0	VSMC IV
Dkk3	1.02524e-190	0.577435	0.998	0.985	5.26432e-186	0	VSMC IV
Emc10	1.60924e-190	0.589392	0.961	0.904	8.26298e-186	0	VSMC IV
Rps18	2.04084e-190	0.312587	0.983	0.891	1.04791e-185	0	VSMC IV
Wbp2	8.37e-190	0.588489	0.962	0.899	4.29775e-185	0	VSMC IV
Cnbp	1.09334e-189	0.510457	0.989	0.958	5.61398e-185	0	VSMC IV
Ltbp1	2.63635e-189	0.521535	1	0.998	1.35369e-184	0	VSMC IV
Rps6.ps4	4.78884e-189	0.367916	0.958	0.826	2.45893e-184	0	VSMC IV
Smim5	2.79957e-188	0.557981	0.706	0.428	1.43749e-183	0	VSMC IV
Ubb.ps	4.0694e-188	0.572398	1	0.983	2.08951e-183	0	VSMC IV
Rpl10a.ps1	7.65824e-188	0.391074	0.793	0.537	3.93228e-183	0	VSMC IV
Tuba1b	9.98518e-188	0.552558	0.986	0.951	5.12709e-183	0	VSMC IV
S100a6	1.29551e-187	0.498469	0.998	0.979	6.65207e-183	0	VSMC IV
Bloc1s1	1.56163e-187	0.264123	0.869	0.675	8.01853e-183	0	VSMC IV
Rbpms2	3.51521e-187	0.568579	0.866	0.703	1.80495e-182	0	VSMC IV
Fermt2	6.28269e-187	0.465018	0.98	0.919	3.22597e-182	0	VSMC IV
Slc29a1	8.41534e-187	0.541556	0.987	0.943	4.32102e-182	0	VSMC IV
Rnf187	1.02059e-185	0.60224	0.985	0.944	5.24041e-181	0	VSMC IV
Rpl15	1.66271e-185	0.318732	0.965	0.842	8.5375e-181	0	VSMC IV
Psap	1.95706e-184	0.484725	0.999	0.998	1.00489e-179	0	VSMC IV
Tecr	1.41852e-182	0.462982	0.941	0.852	7.28369e-178	0	VSMC IV
Ddx5	1.55612e-182	0.59413	0.999	0.988	7.99021e-178	0	VSMC IV
Eif4a2	1.62474e-182	0.50822	0.957	0.883	8.34254e-178	0	VSMC IV
Rpl10.ps1	2.27382e-182	0.490916	0.775	0.52	1.16754e-177	0	VSMC IV
Stom	1.4071e-181	0.603866	0.907	0.773	7.22506e-177	0	VSMC IV
Ift43	2.52224e-181	0.310756	0.791	0.551	1.2951e-176	0	VSMC IV
Nenf	1.20958e-180	0.256619	0.951	0.843	6.21082e-176	0	VSMC IV
Higd1a	2.49189e-180	0.361634	0.87	0.678	1.27951e-175	0	VSMC IV
Atp5d	3.39405e-180	0.468058	0.971	0.917	1.74274e-175	0	VSMC IV
Ifitm2	4.56556e-180	0.329891	0.99	0.93	2.34428e-175	0	VSMC IV
Fau	4.89277e-180	0.30379	0.992	0.915	2.51229e-175	0	VSMC IV
Map1lc3b	2.35626e-179	0.42571	0.994	0.966	1.20987e-174	0	VSMC IV
RP23.48M16.13	4.57399e-178	0.428498	1	0.999	2.34861e-173	0	VSMC IV
Ube2v1	1.49717e-177	0.560386	0.974	0.926	7.6875e-173	0	VSMC IV
Rpl18a	3.29347e-177	0.328621	0.998	0.966	1.6911e-172	0	VSMC IV
Rab11b	1.85468e-176	0.519814	0.98	0.948	9.52324e-172	0	VSMC IV
Nox4	2.10328e-176	0.611446	0.942	0.85	1.07997e-171	0	VSMC IV
Rplp0	2.93216e-176	0.41322	0.999	0.989	1.50558e-171	0	VSMC IV
Ccdc42	3.48808e-176	0.254621	0.559	0.267	1.79103e-171	0	VSMC IV
Mpc1	4.28359e-176	0.420519	0.878	0.701	2.19949e-171	0	VSMC IV
Eva1b	8.7581e-176	0.428204	0.909	0.797	4.49702e-171	0	VSMC IV
Dusp3	1.47563e-175	0.430612	0.914	0.768	7.57693e-171	0	VSMC IV
Gabarap	4.67246e-175	0.416118	0.989	0.946	2.39917e-170	0	VSMC IV
Cav2	5.75021e-175	0.533096	0.903	0.781	2.95256e-170	0	VSMC IV
Gm15427	1.18089e-174	0.298656	0.952	0.796	6.06349e-170	0	VSMC IV
Pdlim4	2.14991e-174	0.638158	0.861	0.696	1.10391e-169	0	VSMC IV
Eno1	2.24574e-174	0.550754	0.964	0.892	1.15312e-169	0	VSMC IV
Rpl29	2.8669e-174	0.317805	0.96	0.859	1.47207e-169	0	VSMC IV
Speg	5.09898e-174	0.535877	0.898	0.742	2.61817e-169	0	VSMC IV
Uqcrc1	8.0865e-174	0.574369	0.956	0.902	4.15217e-169	0	VSMC IV
Uba52	3.54839e-173	0.252932	0.963	0.833	1.82199e-168	0	VSMC IV
Mustn1	1.61876e-172	0.610362	0.984	0.917	8.31186e-168	0	VSMC IV
Mtus2	2.48821e-172	0.657486	0.908	0.766	1.27762e-167	0	VSMC IV
Arhgdia	3.59402e-172	0.514683	0.998	0.99	1.84542e-167	0	VSMC IV
Tln1	3.91981e-172	0.557295	0.997	0.99	2.01271e-167	0	VSMC IV
Plin4	6.21151e-172	0.562481	0.887	0.699	3.18943e-167	0	VSMC IV
Hspb2	8.80498e-172	0.311506	0.825	0.615	4.52109e-167	0	VSMC IV
Npr1	1.20115e-171	0.556338	0.922	0.803	6.16753e-167	0	VSMC IV
Itga7	1.23226e-171	0.564207	0.954	0.837	6.32726e-167	0	VSMC IV
Edf1	2.33655e-170	0.302779	0.955	0.857	1.19975e-165	0	VSMC IV
Hint1	1.0915e-169	0.315692	0.911	0.785	5.60452e-165	0	VSMC IV
Pygm	1.36392e-169	0.635879	0.824	0.595	7.0033e-165	0	VSMC IV
Pfkp	1.89495e-169	0.655309	0.926	0.84	9.72999e-165	0	VSMC IV
Eif3f	6.6855e-169	0.459053	0.939	0.88	3.4328e-164	0	VSMC IV
Aebp1	8.78733e-169	0.616489	1	0.998	4.51203e-164	0	VSMC IV
Id2	1.32285e-168	0.597752	0.946	0.86	6.79242e-164	0	VSMC IV
Calu	2.78538e-168	0.531063	0.998	0.983	1.43021e-163	0	VSMC IV
Gpi1	5.06463e-168	0.518719	0.991	0.966	2.60054e-163	0	VSMC IV
Ppp2r1a	1.4569e-167	0.572342	0.983	0.943	7.48075e-163	0	VSMC IV
Cfl2	1.72255e-167	0.476511	0.918	0.779	8.84477e-163	0	VSMC IV
Ap2m1	3.10917e-167	0.478722	0.984	0.958	1.59646e-162	0	VSMC IV
Emp3	9.72825e-167	0.349612	0.978	0.925	4.99516e-162	0	VSMC IV
Dbndd2	3.28199e-166	0.452427	0.832	0.661	1.6852e-161	0	VSMC IV
Scp2	7.03947e-166	0.272189	0.884	0.716	3.61456e-161	0	VSMC IV
S100a11	8.59069e-166	0.308622	0.987	0.917	4.41106e-161	0	VSMC IV
Snhg18	8.82033e-166	0.273224	0.931	0.766	4.52897e-161	0	VSMC IV
Pfdn5	4.07881e-165	0.315982	0.928	0.811	2.09434e-160	0	VSMC IV
Hsbp1	1.35172e-164	0.340487	0.948	0.851	6.94066e-160	0	VSMC IV
Trp53inp2	2.022e-164	0.520762	0.93	0.842	1.03824e-159	0	VSMC IV
Prdx1	9.04618e-164	0.415398	0.978	0.924	4.64494e-159	0	VSMC IV
Limch1	1.02204e-163	0.472051	0.888	0.726	5.24786e-159	0	VSMC IV
Eef1g	4.47749e-163	0.401348	0.958	0.867	2.29906e-158	0	VSMC IV
Asb2	8.79646e-163	0.653927	0.786	0.548	4.51672e-158	0	VSMC IV
Slc48a1	1.04579e-162	0.483217	0.987	0.953	5.36982e-158	0	VSMC IV
Grcc10	1.45188e-162	0.276408	0.9	0.759	7.45497e-158	0	VSMC IV
Mdh1	4.28104e-162	0.564022	0.932	0.837	2.19819e-157	0	VSMC IV
Hmgb1	4.76421e-162	0.354265	0.97	0.871	2.44628e-157	0	VSMC IV
Csde1	6.4633e-162	0.488524	0.964	0.907	3.31871e-157	0	VSMC IV
Mxra8	6.95655e-162	0.515105	0.992	0.978	3.57198e-157	0	VSMC IV
Slc44a2	2.77612e-161	0.583228	0.968	0.93	1.42545e-156	0	VSMC IV
Pgam1	6.85795e-161	0.520364	0.96	0.894	3.52135e-156	0	VSMC IV
Lamp1	2.349e-160	0.477751	0.998	0.993	1.20614e-155	0	VSMC IV
Pkig	2.37433e-160	0.454709	0.868	0.732	1.21915e-155	0	VSMC IV
Btf3	1.01522e-159	0.408701	0.918	0.812	5.21285e-155	0	VSMC IV
Pofut2	1.55262e-159	0.549952	0.961	0.908	7.97226e-155	0	VSMC IV
Lamb2	5.36208e-159	0.488779	0.997	0.99	2.75327e-154	0	VSMC IV
Ndufb8	8.10595e-159	0.331031	0.87	0.722	4.16216e-154	0	VSMC IV
Pygb	2.55604e-158	0.64731	0.895	0.745	1.31245e-153	0	VSMC IV
Nucb1	4.33105e-158	0.476871	0.995	0.982	2.22386e-153	0	VSMC IV
Cope	4.39344e-158	0.457057	0.953	0.895	2.2559e-153	0	VSMC IV
Sumo2	1.25661e-157	0.388299	0.929	0.809	6.4523e-153	0	VSMC IV
Crip2	1.55776e-157	0.496894	0.998	0.987	7.99862e-153	0	VSMC IV
Vamp2	2.08385e-157	0.357013	0.91	0.785	1.06999e-152	0	VSMC IV
Qsox1	3.23443e-157	0.572867	0.979	0.935	1.66078e-152	0	VSMC IV
Laptm4a	3.96621e-157	0.382665	0.997	0.977	2.03653e-152	0	VSMC IV
Eef2	6.93173e-157	0.444879	1	0.998	3.55924e-152	0	VSMC IV
Aopep	1.61157e-156	0.39781	0.973	0.921	8.27493e-152	0	VSMC IV
Pnck	4.17782e-156	0.433499	0.653	0.382	2.14519e-151	0	VSMC IV
Rbbp7	4.89587e-156	0.501004	0.936	0.867	2.51388e-151	0	VSMC IV
Cdc37	6.40379e-156	0.486208	0.959	0.914	3.28815e-151	0	VSMC IV
Gm4366	7.42555e-156	0.319867	0.916	0.773	3.8128e-151	0	VSMC IV
Plcb4	1.49515e-155	0.421941	0.939	0.839	7.67713e-151	0	VSMC IV
Actr3	1.5106e-155	0.47438	0.912	0.801	7.75649e-151	0	VSMC IV
Prdx4	2.20372e-155	0.435388	0.899	0.784	1.13154e-150	0	VSMC IV
Pebp1	9.33708e-154	0.424921	0.968	0.898	4.79431e-149	0	VSMC IV
Nexn	1.74849e-153	0.257404	0.844	0.618	8.97798e-149	0	VSMC IV
Fam13c	1.25983e-152	0.430629	0.782	0.58	6.46887e-148	0	VSMC IV
Camk2g	1.77248e-152	0.500973	0.893	0.773	9.10113e-148	0	VSMC IV
Lrrc17	1.80978e-152	0.510976	0.878	0.695	9.29266e-148	0	VSMC IV
Tubb5	5.50162e-152	0.491361	0.99	0.964	2.82491e-147	0	VSMC IV
Rps27a.ps2	5.53282e-152	0.260713	0.795	0.589	2.84094e-147	0	VSMC IV
Dmd	7.48293e-152	0.420437	0.941	0.845	3.84226e-147	0	VSMC IV
Ywhaz	2.96355e-151	0.447454	0.998	0.979	1.5217e-146	0	VSMC IV
Eif3h	1.34695e-150	0.399448	0.918	0.809	6.91619e-146	0	VSMC IV
Hsp90aa1	2.39436e-150	0.406771	0.983	0.939	1.22943e-145	0	VSMC IV
Ccnd2	5.99495e-150	0.411061	0.99	0.968	3.07822e-145	0	VSMC IV
Wwp2	6.24439e-150	0.381776	0.995	0.981	3.20631e-145	0	VSMC IV
Tpt1.ps3	2.06733e-149	0.258399	0.971	0.883	1.06151e-144	0	VSMC IV
Paip2	1.8194e-148	0.380082	0.9	0.791	9.34208e-144	0	VSMC IV
Mpc2	1.98089e-148	0.25761	0.823	0.65	1.01713e-143	0	VSMC IV
Col4a5	2.64844e-148	0.473175	0.964	0.89	1.3599e-143	0	VSMC IV
Nupr1	7.00952e-148	0.278236	1	0.99	3.59918e-143	0	VSMC IV
Atp6v1f	7.8592e-148	0.252458	0.912	0.794	4.03547e-143	0	VSMC IV
Atp1a2	3.55832e-147	0.465799	0.956	0.86	1.82709e-142	0	VSMC IV
Bsg	4.98529e-147	0.417155	0.997	0.982	2.5598e-142	0	VSMC IV
Psmb1	8.20108e-147	0.322009	0.937	0.847	4.21101e-142	0	VSMC IV
Cdc42	9.67719e-147	0.448824	0.989	0.956	4.96895e-142	0	VSMC IV
Psmb5	2.96196e-145	0.371985	0.894	0.794	1.52088e-140	0	VSMC IV
Dst	3.00685e-145	0.419446	0.998	0.983	1.54393e-140	0	VSMC IV
Eif4h	8.07354e-145	0.505263	0.977	0.932	4.14552e-140	0	VSMC IV
Selenof	1.8288e-144	0.653337	0.978	0.923	9.39034e-140	0	VSMC IV
Pkp4	2.85784e-144	0.486311	0.902	0.777	1.46741e-139	0	VSMC IV
Banf1	4.41889e-144	0.267615	0.935	0.815	2.26897e-139	0	VSMC IV
Tcp1	1.08808e-143	0.492223	0.934	0.853	5.58698e-139	0	VSMC IV
Cs	1.62572e-143	0.515661	0.933	0.851	8.3476e-139	0	VSMC IV
Snx3	2.29242e-143	0.341666	0.95	0.881	1.17709e-138	0	VSMC IV
Dazap2	5.79349e-143	0.451751	0.947	0.873	2.97478e-138	0	VSMC IV
Psmb4	7.60705e-143	0.377075	0.955	0.883	3.90599e-138	0	VSMC IV
Tmem109	1.53714e-142	0.459911	0.988	0.961	7.89275e-138	0	VSMC IV
Prss23	1.82831e-142	0.701642	0.908	0.796	9.38783e-138	0	VSMC IV
Mrfap1	6.02162e-142	0.398297	0.989	0.957	3.09192e-137	0	VSMC IV
Pttg1ip	1.8825e-141	0.494613	0.983	0.955	9.66608e-137	0	VSMC IV
Atp5g1	5.88402e-141	0.268137	0.956	0.838	3.02127e-136	0	VSMC IV
Itgbl1	6.53105e-141	0.52775	0.949	0.876	3.3535e-136	0	VSMC IV
Swi5	3.38312e-140	0.279568	0.866	0.732	1.73713e-135	0	VSMC IV
Morf4l1	3.87573e-140	0.354134	0.951	0.836	1.99007e-135	0	VSMC IV
Atp6v0e	3.93501e-140	0.313236	0.941	0.858	2.02051e-135	0	VSMC IV
Spcs1	4.28851e-140	0.30597	0.904	0.778	2.20202e-135	0	VSMC IV
Csnk1a1	5.70359e-140	0.391233	0.964	0.921	2.92862e-135	0	VSMC IV
Septin7	3.32781e-139	0.38105	0.935	0.861	1.70873e-134	0	VSMC IV
Plp2	5.13269e-139	0.489585	0.92	0.806	2.63548e-134	0	VSMC IV
Rab5b	1.53593e-138	0.435483	0.859	0.728	7.88656e-134	0	VSMC IV
Rack1	8.73682e-138	0.34868	0.982	0.956	4.48609e-133	0	VSMC IV
Unc45a	1.63155e-137	0.592308	0.886	0.764	8.3775e-133	0	VSMC IV
Lgr6	2.49979e-137	0.391105	0.956	0.859	1.28357e-132	0	VSMC IV
Tppp3	2.64727e-136	0.614895	0.859	0.71	1.3593e-131	0	VSMC IV
Atp6ap1	9.16405e-136	0.461608	0.986	0.968	4.70546e-131	0	VSMC IV
Wls	9.76109e-136	0.441057	0.968	0.912	5.01202e-131	0	VSMC IV
Ppp1r18	2.05313e-135	0.275987	0.852	0.706	1.05422e-130	0	VSMC IV
Mapre1	2.97073e-135	0.451162	0.953	0.905	1.52538e-130	0	VSMC IV
Marveld1	4.87092e-135	0.424688	0.957	0.871	2.50107e-130	0	VSMC IV
Lrpap1	9.58509e-135	0.470018	0.964	0.926	4.92166e-130	0	VSMC IV
Col6a1	1.70966e-134	0.401856	0.996	0.986	8.77861e-130	0	VSMC IV
Cox7a2l	5.11123e-134	0.375516	0.888	0.77	2.62447e-129	0	VSMC IV
Sdc4	5.45881e-134	0.389583	0.991	0.952	2.80294e-129	0	VSMC IV
Vps25	6.32025e-134	0.417953	0.858	0.742	3.24526e-129	0	VSMC IV
Arpc1b	7.59652e-134	0.44902	0.99	0.967	3.90059e-129	0	VSMC IV
S100a1	1.39459e-133	0.286508	0.846	0.689	7.1608e-129	0	VSMC IV
Npm1	4.12804e-133	0.359989	0.888	0.766	2.11963e-128	0	VSMC IV
Atp5o	1.53516e-132	0.257338	0.889	0.759	7.88257e-128	0	VSMC IV
Osr1	1.63175e-132	0.489934	0.937	0.847	8.37855e-128	0	VSMC IV
Eif3i	2.77126e-132	0.395659	0.906	0.806	1.42296e-127	0	VSMC IV
Myo1c	2.54266e-131	0.428184	0.988	0.96	1.30558e-126	0	VSMC IV
Psmc3	2.93584e-131	0.460259	0.961	0.908	1.50747e-126	0	VSMC IV
Psmb3	7.03293e-131	0.329653	0.868	0.735	3.6112e-126	0	VSMC IV
Serpinh1	1.51059e-130	0.269394	0.996	0.978	7.75641e-126	0	VSMC IV
Cd63	2.14104e-130	0.2533	0.998	0.979	1.09936e-125	0	VSMC IV
Ppib	2.43193e-130	0.272576	0.986	0.937	1.24872e-125	0	VSMC IV
Axl	6.48865e-130	0.451228	0.99	0.979	3.33173e-125	0	VSMC IV
Mmp23	6.99746e-130	0.398396	0.94	0.874	3.59299e-125	0	VSMC IV
Camk1	8.83586e-130	0.467266	0.938	0.871	4.53695e-125	0	VSMC IV
Kcnh2	1.55969e-129	0.573181	0.832	0.671	8.00854e-125	0	VSMC IV
Ckb	1.93611e-129	0.6953	0.959	0.894	9.94132e-125	0	VSMC IV
Maged1	2.1785e-129	0.505394	0.978	0.958	1.11859e-124	0	VSMC IV
Skp1	1.04921e-128	0.317183	0.89	0.782	5.3874e-124	0	VSMC IV
Nkd1	1.39772e-128	0.461708	0.754	0.562	7.17687e-124	0	VSMC IV
Map7d1	7.76352e-128	0.475768	0.94	0.863	3.98633e-123	0	VSMC IV
Bcap31	1.20774e-127	0.369257	0.954	0.884	6.20139e-123	0	VSMC IV
Sec13	2.51149e-127	0.468173	0.916	0.836	1.28957e-122	0	VSMC IV
Cspg4	1.29329e-126	0.374969	0.991	0.961	6.64067e-122	0	VSMC IV
Cd81	1.92868e-126	0.38426	1	0.994	9.90321e-122	0	VSMC IV
Rheb	2.70738e-126	0.291341	0.935	0.849	1.39016e-121	0	VSMC IV
Fstl3	3.01366e-126	0.48008	0.969	0.925	1.54742e-121	0	VSMC IV
Syngr2	3.24123e-126	0.507811	0.924	0.854	1.66427e-121	0	VSMC IV
Ywhah	3.98844e-125	0.43411	0.901	0.818	2.04794e-120	0	VSMC IV
Jph2	5.82976e-125	0.266503	0.844	0.679	2.99341e-120	0	VSMC IV
Gm830	1.76601e-124	0.312529	0.488	0.237	9.06796e-120	0	VSMC IV
Got2	2.40979e-124	0.530708	0.83	0.707	1.23736e-119	0	VSMC IV
Dad1	3.51445e-124	0.282809	0.952	0.884	1.80456e-119	0	VSMC IV
Prelid1	5.91083e-124	0.422396	0.938	0.885	3.03503e-119	0	VSMC IV
Psma2	1.58317e-123	0.272918	0.868	0.773	8.12909e-119	0	VSMC IV
Tle5	1.63881e-123	0.311589	0.952	0.882	8.41481e-119	0	VSMC IV
Manbal	2.27764e-123	0.383938	0.827	0.698	1.1695e-118	0	VSMC IV
Ndufs8	2.67779e-123	0.31752	0.846	0.702	1.37497e-118	0	VSMC IV
Nudt4	9.5754e-123	0.437725	0.953	0.897	4.91668e-118	0	VSMC IV
Ndufs7	9.7706e-123	0.337269	0.892	0.774	5.01691e-118	0	VSMC IV
Atp5pb	9.79103e-123	0.384146	0.894	0.786	5.0274e-118	0	VSMC IV
Ogdh	1.78187e-122	0.510924	0.98	0.954	9.14936e-118	0	VSMC IV
Acat1	8.70385e-122	0.38248	0.8	0.653	4.46917e-117	0	VSMC IV
Sdhb	1.73298e-121	0.274143	0.874	0.776	8.89833e-117	0	VSMC IV
Vdac1	2.2084e-121	0.42847	0.898	0.802	1.13395e-116	0	VSMC IV
C1qtnf2	4.58481e-121	0.379049	0.885	0.785	2.35416e-116	0	VSMC IV
Msra	7.36181e-121	0.445472	0.66	0.457	3.78007e-116	0	VSMC IV
Tmem254a	1.40431e-120	0.403616	0.925	0.835	7.21069e-116	0	VSMC IV
Rcn2	1.72634e-120	0.383015	0.94	0.873	8.86422e-116	0	VSMC IV
H3f3b	1.91168e-120	0.342644	0.996	0.977	9.81589e-116	0	VSMC IV
X9530068E07Rik	1.95306e-120	0.318242	0.989	0.965	1.00284e-115	0	VSMC IV
Suclg2	2.96422e-119	0.447401	0.676	0.486	1.52204e-114	0	VSMC IV
Tmem59	4.29401e-119	0.288165	0.986	0.944	2.20485e-114	0	VSMC IV
Puf60	4.34885e-119	0.498481	0.925	0.858	2.233e-114	0	VSMC IV
Hyal1	6.34376e-119	0.53716	0.89	0.791	3.25733e-114	0	VSMC IV
Mdh2	6.7453e-119	0.408398	0.95	0.869	3.46351e-114	0	VSMC IV
Ndufv2	1.03638e-118	0.265064	0.827	0.693	5.32149e-114	0	VSMC IV
Mob2	1.30867e-118	0.508101	0.861	0.74	6.71963e-114	0	VSMC IV
Arhgef25	3.89998e-118	0.526679	0.837	0.697	2.00252e-113	0	VSMC IV
Schip1	4.71642e-118	0.422956	0.807	0.658	2.42174e-113	0	VSMC IV
Col4a6	7.07154e-118	0.472315	0.882	0.738	3.63102e-113	0	VSMC IV
Ehbp1l1	1.97332e-117	0.449825	0.931	0.846	1.01324e-112	0	VSMC IV
Acadm	2.31962e-117	0.418366	0.797	0.66	1.19106e-112	0	VSMC IV
Cct7	4.87497e-117	0.450193	0.935	0.883	2.50315e-112	0	VSMC IV
Svil	5.59035e-117	0.295466	0.91	0.799	2.87048e-112	0	VSMC IV
Ybx1	7.01166e-117	0.315035	0.906	0.786	3.60028e-112	0	VSMC IV
Srsf3	8.60619e-117	0.337785	0.917	0.83	4.41902e-112	0	VSMC IV
Hspb8	1.04018e-116	0.479649	0.957	0.915	5.34101e-112	0	VSMC IV
Cap2	1.35183e-116	0.419197	0.767	0.596	6.94123e-112	0	VSMC IV
Vdac2	1.41303e-116	0.398562	0.876	0.781	7.2555e-112	0	VSMC IV
Eml1	1.95946e-116	0.500455	0.891	0.781	1.00612e-111	0	VSMC IV
Atraid	2.10937e-116	0.324587	0.904	0.81	1.0831e-111	0	VSMC IV
Myocd	2.54227e-116	0.42198	0.974	0.931	1.30538e-111	0	VSMC IV
Vps28	4.36945e-116	0.381363	0.866	0.75	2.24358e-111	0	VSMC IV
Fbxo30	6.4044e-116	0.511335	0.929	0.853	3.28847e-111	0	VSMC IV
Eif3k	6.86126e-116	0.29782	0.883	0.791	3.52305e-111	0	VSMC IV
Pdlim5	9.76887e-116	0.381699	0.967	0.907	5.01602e-111	0	VSMC IV
Rtn3	1.01128e-115	0.414153	0.965	0.905	5.1926e-111	0	VSMC IV
Rras	1.36177e-115	0.333678	0.82	0.676	6.99227e-111	0	VSMC IV
Sdha	1.47363e-115	0.455516	0.922	0.858	7.56667e-111	0	VSMC IV
X4833439L19Rik	2.86009e-115	0.481928	0.899	0.804	1.46857e-110	0	VSMC IV
Septin9	2.88382e-115	0.411792	0.883	0.771	1.48075e-110	0	VSMC IV
Rbbp4	3.69226e-115	0.317889	0.882	0.775	1.89586e-110	0	VSMC IV
Pde3a	6.29307e-115	0.329492	0.938	0.865	3.2313e-110	0	VSMC IV
Ldha	7.65936e-115	0.418783	0.98	0.96	3.93285e-110	0	VSMC IV
Coq8a	9.88376e-115	0.581199	0.824	0.671	5.07502e-110	0	VSMC IV
Hspa8	3.46294e-114	0.441414	0.998	0.981	1.77811e-109	0	VSMC IV
Dag1	3.95813e-114	0.351671	0.988	0.963	2.03238e-109	0	VSMC IV
Col6a2	4.26165e-114	0.381933	0.997	0.991	2.18823e-109	0	VSMC IV
Ccnd3	1.2081e-113	0.46439	0.939	0.877	6.20321e-109	0	VSMC IV
Ndufa8	1.81144e-113	0.342984	0.827	0.697	9.30123e-109	0	VSMC IV
Id3	2.65998e-113	0.554146	0.991	0.972	1.36582e-108	0	VSMC IV
Ptma	2.77835e-113	0.322583	0.999	0.989	1.4266e-108	0	VSMC IV
Dynlt3	4.56537e-113	0.374961	0.816	0.664	2.34418e-108	0	VSMC IV
Dap	1.25923e-112	0.376176	0.973	0.929	6.46576e-108	0	VSMC IV
Arpc4	2.22595e-112	0.351089	0.94	0.874	1.14296e-107	0	VSMC IV
Idh3g	4.51107e-112	0.405459	0.871	0.772	2.3163e-107	0	VSMC IV
Ppp1ca	4.53177e-112	0.371905	0.957	0.909	2.32693e-107	0	VSMC IV
Ddb1	5.95532e-112	0.419255	0.957	0.903	3.05788e-107	0	VSMC IV
Ndufs2	6.43046e-112	0.473724	0.893	0.812	3.30185e-107	0	VSMC IV
Kdelr1	2.11041e-111	0.410749	0.918	0.861	1.08363e-106	0	VSMC IV
Psma7	2.84698e-111	0.291736	0.887	0.784	1.46184e-106	0	VSMC IV
Sdcbp	3.60215e-111	0.252402	0.974	0.936	1.8496e-106	0	VSMC IV
Endod1	3.90804e-111	0.405147	0.965	0.918	2.00666e-106	0	VSMC IV
Itga3	7.4325e-111	0.47279	0.911	0.843	3.81637e-106	0	VSMC IV
Tnfrsf12a	1.02169e-110	0.454262	0.978	0.922	5.24609e-106	0	VSMC IV
Lypd8l	1.50391e-110	0.406497	0.56	0.326	7.72214e-106	0	VSMC IV
Sdf4	3.90284e-110	0.384702	0.966	0.937	2.00399e-105	0	VSMC IV
Ubc	4.14524e-110	0.521097	1	1	2.12846e-105	0	VSMC IV
Gask1b	8.26942e-110	0.427573	0.943	0.897	4.2461e-105	0	VSMC IV
Dnajc8	8.35243e-110	0.318131	0.806	0.673	4.28872e-105	0	VSMC IV
Ywhab	1.59712e-109	0.408516	0.963	0.923	8.20074e-105	0	VSMC IV
Fkbp4	2.85292e-109	0.48962	0.889	0.813	1.46489e-104	0	VSMC IV
Cercam	3.82261e-109	0.516833	0.935	0.847	1.9628e-104	0	VSMC IV
Arl6ip5	5.66142e-109	0.284002	0.876	0.771	2.90697e-104	0	VSMC IV
Colec12	7.00917e-109	0.419452	0.971	0.929	3.599e-104	0	VSMC IV
Tceal9	2.11042e-108	0.277978	0.864	0.752	1.08364e-103	0	VSMC IV
Ttc28	6.86585e-108	0.588809	0.899	0.799	3.52541e-103	0	VSMC IV
Josd2	1.08636e-107	0.324179	0.774	0.629	5.57815e-103	0	VSMC IV
Bex3	1.34991e-107	0.322204	0.716	0.552	6.93139e-103	0	VSMC IV
Ctnnb1	2.53907e-107	0.362876	0.981	0.971	1.30373e-102	0	VSMC IV
Gdi2	2.95827e-107	0.362632	0.946	0.884	1.51898e-102	0	VSMC IV
Eif1ax	7.04951e-107	0.345823	0.832	0.707	3.61971e-102	0	VSMC IV
Ctnna1	7.82171e-107	0.385746	0.956	0.913	4.01621e-102	0	VSMC IV
Iscu	8.70168e-107	0.272426	0.919	0.853	4.46805e-102	0	VSMC IV
Crtap	1.51341e-106	0.422566	0.944	0.893	7.77088e-102	0	VSMC IV
Snx17	2.25164e-106	0.468838	0.896	0.819	1.15615e-101	0	VSMC IV
Thra	2.39263e-106	0.312689	0.909	0.78	1.22854e-101	0	VSMC IV
Tmem38b	2.76239e-106	0.336992	0.721	0.567	1.4184e-101	0	VSMC IV
Mgp	5.3621e-106	0.291775	1	1	2.75328e-101	0	VSMC IV
S100a16	5.55012e-106	0.346	0.866	0.774	2.84982e-101	0	VSMC IV
Map3k20	5.59674e-106	0.368024	0.936	0.848	2.87376e-101	0	VSMC IV
Sntg2	7.02435e-106	0.337823	0.552	0.325	3.60679e-101	0	VSMC IV
Dnajb4	1.02562e-105	0.461984	0.941	0.866	5.26626e-101	0	VSMC IV
Sdc2	1.14775e-105	0.388027	0.908	0.819	5.89334e-101	0	VSMC IV
Rock1	2.29348e-105	0.311564	0.899	0.798	1.17763e-100	0	VSMC IV
Eif3g	2.63936e-105	0.354931	0.881	0.79	1.35523e-100	0	VSMC IV
Vasn	4.86636e-105	0.437667	0.97	0.939	2.49873e-100	0	VSMC IV
Atp1b3	5.85134e-105	0.331371	0.983	0.944	3.00449e-100	0	VSMC IV
Tspan3	8.98186e-105	0.349938	0.966	0.916	4.61192e-100	0	VSMC IV
Tax1bp3	1.68366e-104	0.367202	0.891	0.81	8.64509e-100	0	VSMC IV
Flot2	1.89399e-104	0.536946	0.89	0.81	9.72506e-100	0	VSMC IV
Scube3	3.88274e-104	0.295589	0.825	0.662	1.99367e-99	0	VSMC IV
Rasl11a	5.19901e-104	0.403537	0.682	0.486	2.66954e-99	0	VSMC IV
Tacc2	5.98365e-104	0.338115	0.881	0.762	3.07243e-99	0	VSMC IV
Tuba1a	1.96697e-103	0.3012	0.967	0.911	1.00998e-98	0	VSMC IV
Cops6	3.22193e-103	0.348644	0.841	0.72	1.65436e-98	0	VSMC IV
Akr1b3	3.98052e-103	0.384246	0.851	0.736	2.04388e-98	0	VSMC IV
Slc25a5	1.17829e-102	0.374702	0.895	0.779	6.05015e-98	0	VSMC IV
Tmbim6	9.14669e-102	0.303371	0.996	0.983	4.69655e-97	0	VSMC IV
Sfr1	1.08387e-101	0.34423	0.9	0.812	5.56536e-97	0	VSMC IV
Idh2	1.30288e-101	0.426486	0.866	0.741	6.6899e-97	0	VSMC IV
Chmp2a	1.60347e-101	0.251425	0.864	0.764	8.23331e-97	0	VSMC IV
Ldb3	1.80302e-101	0.442165	0.832	0.718	9.25797e-97	0	VSMC IV
Ddost	6.6674e-101	0.30515	0.989	0.961	3.42351e-96	0	VSMC IV
Anln	1.12151e-100	0.310941	0.605	0.395	5.75863e-96	0	VSMC IV
Parva	1.32843e-100	0.42979	0.918	0.852	6.82107e-96	0	VSMC IV
Dtna	1.48851e-100	0.32889	0.696	0.525	7.64305e-96	0	VSMC IV
Vti1b	1.59637e-100	0.317743	0.808	0.668	8.1969e-96	0	VSMC IV
Tkt	2.60151e-100	0.44893	0.93	0.877	1.3358e-95	0	VSMC IV
Grb14	3.49881e-100	0.362366	0.68	0.505	1.79653e-95	0	VSMC IV
Psmd8	4.07053e-100	0.31097	0.962	0.895	2.0901e-95	0	VSMC IV
Rpn2	7.20384e-100	0.339219	0.991	0.974	3.69896e-95	0	VSMC IV
Eef1d	7.51901e-100	0.304048	0.893	0.814	3.86079e-95	0	VSMC IV
Ctsa	1.01335e-99	0.334651	0.987	0.972	5.20323e-95	0	VSMC IV
Rftn2	2.736e-99	0.464966	0.794	0.686	1.40485e-94	0	VSMC IV
Septin2.1	3.19921e-99	0.295591	0.92	0.825	1.6427e-94	0	VSMC IV
Dusp1	3.44363e-99	0.724521	0.994	0.978	1.7682e-94	0	VSMC IV
Ntf3	4.22346e-99	0.331025	0.708	0.525	2.16862e-94	0	VSMC IV
Tmem123	6.77693e-99	0.35831	0.885	0.783	3.47975e-94	0	VSMC IV
Itih2	1.08631e-98	0.320518	0.604	0.396	5.5779e-94	0	VSMC IV
Capn2	1.25141e-98	0.491199	0.949	0.903	6.42562e-94	0	VSMC IV
Rab1a	2.32408e-98	0.282632	0.952	0.912	1.19335e-93	0	VSMC IV
Rab18	2.43317e-98	0.376616	0.87	0.771	1.24936e-93	0	VSMC IV
Ltbp4	8.9633e-98	0.275309	0.998	0.981	4.60238e-93	0	VSMC IV
Aco2	9.01481e-98	0.558143	0.899	0.836	4.62884e-93	0	VSMC IV
Acadsb	9.55552e-98	0.42644	0.853	0.767	4.90647e-93	0	VSMC IV
Gng12	1.09281e-97	0.351032	0.913	0.839	5.61125e-93	0	VSMC IV
Sec24d	2.03283e-97	0.371683	0.944	0.89	1.0438e-92	0	VSMC IV
Etfa	2.61387e-97	0.291856	0.801	0.67	1.34214e-92	0	VSMC IV
Ostc	8.99439e-97	0.276419	0.846	0.736	4.61835e-92	0	VSMC IV
Atp6v1g1	9.4369e-97	0.256828	0.876	0.767	4.84556e-92	0	VSMC IV
Gabarapl1	1.18437e-96	0.330335	0.965	0.917	6.08141e-92	0	VSMC IV
Fkbp9	1.55774e-96	0.361362	0.979	0.943	7.9985e-92	0	VSMC IV
Zbtb20	3.49413e-96	0.292935	0.999	0.996	1.79413e-91	0	VSMC IV
Olfml2b	5.7199e-96	0.35481	0.971	0.938	2.93699e-91	0	VSMC IV
Gng10	1.20356e-95	0.329313	0.693	0.535	6.17989e-91	0	VSMC IV
Emilin1	2.07711e-95	0.385083	0.968	0.928	1.06653e-90	0	VSMC IV
Degs1	2.73918e-95	0.302687	0.96	0.92	1.40649e-90	0	VSMC IV
Gdi1	2.86662e-95	0.426136	0.899	0.826	1.47192e-90	0	VSMC IV
Galnt2	3.29304e-95	0.393235	0.446	0.234	1.69088e-90	0	VSMC IV
Rgs4	1.54412e-94	0.628081	0.877	0.782	7.92861e-90	0	VSMC IV
Ppt1	1.92029e-94	0.414373	0.859	0.756	9.86014e-90	0	VSMC IV
Ociad1	1.97323e-94	0.333238	0.87	0.776	1.01319e-89	0	VSMC IV
Msrb3	1.99047e-94	0.404134	0.84	0.725	1.02205e-89	0	VSMC IV
Copa	2.1878e-94	0.452174	0.955	0.923	1.12337e-89	0	VSMC IV
Eif4a1	6.02429e-94	0.282105	0.921	0.828	3.09329e-89	0	VSMC IV
Rbp4	6.69964e-94	0.40356	0.907	0.793	3.44006e-89	0	VSMC IV
Itm2c	1.17268e-93	0.270083	0.986	0.965	6.02136e-89	0	VSMC IV
Vldlr	1.18883e-93	0.428339	0.814	0.673	6.10427e-89	0	VSMC IV
Cirbp	1.65921e-93	0.329821	0.72	0.566	8.51952e-89	0	VSMC IV
Lmna	1.9868e-93	0.26441	1	0.992	1.02016e-88	0	VSMC IV
Capza2	2.63066e-93	0.352357	0.872	0.773	1.35076e-88	0	VSMC IV
Vdac3	3.10265e-93	0.354668	0.809	0.695	1.59312e-88	0	VSMC IV
Rnf167	6.7476e-93	0.39235	0.866	0.751	3.46469e-88	0	VSMC IV
Ssr2	1.26002e-92	0.280717	0.903	0.813	6.46982e-88	0	VSMC IV
Tm9sf2	4.1146e-92	0.348468	0.964	0.93	2.11272e-87	0	VSMC IV
Dctn2	4.41775e-92	0.394305	0.907	0.838	2.26838e-87	0	VSMC IV
Morf4l2	8.0466e-92	0.322183	0.944	0.88	4.13169e-87	0	VSMC IV
Taldo1	1.14991e-91	0.29208	0.878	0.793	5.90443e-87	0	VSMC IV
Npdc1	4.92629e-91	0.31415	0.959	0.922	2.5295e-86	0	VSMC IV
Csnk2b	5.39018e-91	0.264133	0.845	0.759	2.76769e-86	0	VSMC IV
Chp1	8.08303e-91	0.438797	0.91	0.843	4.15039e-86	0	VSMC IV
H2az2	8.64218e-91	0.26145	0.801	0.665	4.4375e-86	0	VSMC IV
Fbxo32	1.05452e-90	0.427527	0.842	0.734	5.41462e-86	0	VSMC IV
Stbd1	1.37593e-90	0.555848	0.743	0.601	7.06499e-86	0	VSMC IV
Glo1	1.59789e-90	0.308742	0.916	0.829	8.20468e-86	0	VSMC IV
Crispld2	3.09453e-90	0.26925	0.983	0.951	1.58895e-85	0	VSMC IV
Cyc1	3.98499e-90	0.35213	0.864	0.783	2.04617e-85	0	VSMC IV
Sparc	4.73055e-90	0.418182	1	1	2.429e-85	0	VSMC IV
Suclg1	7.75965e-90	0.349693	0.786	0.667	3.98435e-85	0	VSMC IV
Gde1	8.97722e-90	0.357069	0.822	0.706	4.60953e-85	0	VSMC IV
Wif1	1.61424e-89	0.366135	0.664	0.48	8.28865e-85	0	VSMC IV
Sparcl1	2.88428e-89	0.707864	0.968	0.92	1.48099e-84	0	VSMC IV
Mgat4a	3.39029e-89	0.423557	0.779	0.634	1.74081e-84	0	VSMC IV
Tsen34	3.78041e-89	0.374235	0.842	0.752	1.94113e-84	0	VSMC IV
Arl4a	5.5062e-89	0.396053	0.777	0.646	2.82727e-84	0	VSMC IV
Brk1	6.33501e-89	0.290035	0.896	0.81	3.25284e-84	0	VSMC IV
Tpp1	6.60631e-89	0.402589	0.94	0.886	3.39214e-84	0	VSMC IV
Dhrs7	1.38572e-88	0.280117	0.727	0.577	7.11526e-84	0	VSMC IV
Net1	5.38712e-88	0.455702	0.767	0.639	2.76612e-83	0	VSMC IV
X4930523C07Rik	6.80697e-88	0.281318	0.933	0.867	3.49518e-83	0	VSMC IV
Cdc42se1	2.05231e-87	0.3727	0.908	0.85	1.0538e-82	0	VSMC IV
Hspa2	4.15076e-87	0.439408	0.785	0.672	2.13129e-82	0	VSMC IV
Vapa	4.7946e-87	0.288573	0.91	0.838	2.46188e-82	0	VSMC IV
B3galnt2	6.2147e-87	0.351832	0.673	0.516	3.19106e-82	0	VSMC IV
Nap1l1	6.88129e-87	0.270461	0.865	0.771	3.53334e-82	0	VSMC IV
Rab1b	8.32538e-87	0.325425	0.928	0.879	4.27483e-82	0	VSMC IV
Chmp3	8.61435e-87	0.367297	0.88	0.786	4.42321e-82	0	VSMC IV
Anapc5	9.77045e-87	0.343986	0.944	0.9	5.01684e-82	0	VSMC IV
Sync	1.8165e-86	0.307036	0.615	0.439	9.32718e-82	0	VSMC IV
Sgcb	1.90959e-86	0.402775	0.843	0.744	9.80515e-82	0	VSMC IV
Polr2m	5.42309e-86	0.372248	0.893	0.824	2.78459e-81	0	VSMC IV
Cdo1	8.85755e-86	0.348668	0.798	0.688	4.54808e-81	0	VSMC IV
Dnajc10	1.50495e-85	0.369546	0.85	0.757	7.72748e-81	0	VSMC IV
Tmco1	1.78998e-85	0.313116	0.804	0.706	9.19101e-81	0	VSMC IV
Perp	3.13458e-85	0.32879	0.848	0.757	1.60951e-80	0	VSMC IV
Isyna1	3.39675e-85	0.444976	0.81	0.682	1.74413e-80	0	VSMC IV
Prdm16	3.90426e-85	0.333619	0.793	0.638	2.00472e-80	0	VSMC IV
Adgre5	4.81322e-85	0.359153	0.908	0.858	2.47144e-80	0	VSMC IV
Ginm1	6.65475e-85	0.268536	0.824	0.72	3.41701e-80	0	VSMC IV
Stub1	1.12602e-84	0.339004	0.922	0.867	5.78178e-80	0	VSMC IV
Tmem134	1.92972e-84	0.263499	0.827	0.711	9.90851e-80	0	VSMC IV
Dsp	2.87734e-84	0.41165	0.836	0.73	1.47743e-79	0	VSMC IV
Scpep1	5.9784e-84	0.300204	0.986	0.958	3.06973e-79	0	VSMC IV
Tes	6.2595e-84	0.510272	0.749	0.599	3.21406e-79	0	VSMC IV
Itpr1	7.83113e-84	0.288059	0.827	0.702	4.02105e-79	0	VSMC IV
Pacsin2	1.10588e-83	0.480073	0.896	0.829	5.67835e-79	0	VSMC IV
Adamtsl5	1.16757e-83	0.394888	0.872	0.78	5.99514e-79	0	VSMC IV
Vcp	5.60143e-83	0.285003	0.957	0.917	2.87617e-78	0	VSMC IV
Cct5	6.33457e-83	0.301464	0.897	0.826	3.25261e-78	0	VSMC IV
Emb	1.35848e-82	0.641936	0.701	0.546	6.97536e-78	0	VSMC IV
Npy1r	1.91086e-82	0.423177	0.788	0.634	9.8117e-78	0	VSMC IV
Rnf7	1.93696e-82	0.280415	0.775	0.653	9.94569e-78	0	VSMC IV
Sspn	3.30881e-82	0.360425	0.827	0.733	1.69897e-77	0	VSMC IV
Tmem14c	1.49939e-81	0.274087	0.772	0.654	7.69891e-77	0	VSMC IV
Mef2c	1.55499e-81	0.359162	0.832	0.719	7.98439e-77	0	VSMC IV
Inpp5a	2.81438e-81	0.366402	0.798	0.688	1.4451e-76	0	VSMC IV
Arl1	2.90576e-81	0.254373	0.908	0.823	1.49202e-76	0	VSMC IV
Rhob	3.95962e-81	0.255768	0.922	0.843	2.03315e-76	0	VSMC IV
Ifngr2	1.30723e-80	0.354777	0.904	0.837	6.71224e-76	0	VSMC IV
Rab7	2.04943e-80	0.283564	0.973	0.95	1.05232e-75	0	VSMC IV
Ak3	3.10418e-80	0.412363	0.819	0.718	1.5939e-75	0	VSMC IV
Emp2	5.52211e-80	0.310572	0.941	0.9	2.83544e-75	0	VSMC IV
Plcd1	5.61975e-80	0.430402	0.835	0.722	2.88557e-75	0	VSMC IV
[truncated: 7,495 more rows]

## Sheet: Table S3
Reference	% of WT cells	% of progeria cells
Lmna	98.7	99.96
Lmna exon1	87.66	95.24
Lmna exon11	77.92	78.76
Lmna exon 11 150 bp deletion	67.39	32.5
Lamin A splice region	60.38	26.42
Progerin splice region	0.2	54.14

## Sheet: Table S4
Subpopulation	Percentage of total VSMCs	Condition
VSMC I	14.81	Wild-type
VSMC II	1.35	Wild-type
VSMC III	25.55	Wild-type
VSMC IV	35.21	Wild-type
VSMC V	16.94	Wild-type
VSMC VI	6.14	Wild-type
VSMC I	7.47	Progeria 6 weeks
VSMC II	18.11	Progeria 6 weeks
VSMC III	26.09	Progeria 6 weeks
VSMC IV	41.99	Progeria 6 weeks
VSMC V	4.3	Progeria 6 weeks
VSMC VI	2.05	Progeria 6 weeks
VSMC I	3.41	Progeria 10 weeks
VSMC II	84.88	Progeria 10 weeks
VSMC III	3.9	Progeria 10 weeks
VSMC IV	3.25	Progeria 10 weeks
VSMC V	2.28	Progeria 10 weeks
VSMC VI	2.28	Progeria 10 weeks
VSMC I	0.39	Progeria 12 weeks
VSMC II	64.72	Progeria 12 weeks
VSMC III	5.65	Progeria 12 weeks
VSMC IV	7.41	Progeria 12 weeks
VSMC V	17.15	Progeria 12 weeks
VSMC VI	4.68	Progeria 12 weeks
Fibroblast I	88.85	Wild-type
Fibroblast II	10.97	Wild-type
Fibroblast III	0.19	Wild-type
Fibroblast I	73.28	Progeria 6 weeks
Fibroblast II	26.72	Progeria 6 weeks
Fibroblast I	41.47	Progeria 10 weeks
Fibroblast II	54.55	Progeria 10 weeks
Fibroblast III	3.99	Progeria 10 weeks
Fibroblast I	45.39	Progeria 12 weeks
Fibroblast II	17.73	Progeria 12 weeks
Fibroblast III	36.88	Progeria 12 weeks

## Sheet: Table S5
Cell type	Percentage	GFP sorting
VSMCs	83.9281	YES
Fibroblasts	11.6048	YES
Pericytes	3.20466	YES
ECs	0.364166	YES
Macrophages	0.898276	YES
VSMCs	72.4685	NO
Fibroblasts	19.4998	NO
ECs	3.11102	NO
Macrophages	3.72102	NO
Pericytes	1.19967	NO
Subpopulation	Percentage	GFP sorting
VSMC I	1.64883	YES
VSMC II	14.0006	YES
VSMC III	19.8438	YES
VSMC IV	47.7003	YES
VSMC V	12.0046	YES
VSMC VI	4.80185	YES
VSMC I	17.5365	NO
VSMC II	36.2233	NO
VSMC III	21.0438	NO
VSMC IV	11.7845	NO
VSMC V	9.76431	NO
VSMC VI	3.64759	NO
Fibroblast I	81.1715	YES
Fibroblast II	11.5063	YES
Fibroblast III	7.32218	YES
Fibroblast I	53.1804	NO
Fibroblast II	42.3358	NO
Fibroblast III	4.48384	NO

## Sheet: Table S6
Subpopulation	Percentage of total VSMCs (not downsampled)	Percentage of total VSMCs (downsampled)	Genotype
VSMC I	14.81	15.36	WT
VSMC II	1.35	1.39	WT
VSMC III	25.55	25.77	WT
VSMC IV	35.21	34.48	WT
VSMC V	16.94	16.81	WT
VSMC VI	6.14	6.18	WT
VSMC I	7.47	13.16	Progeria 6 weeks
VSMC II	18.11	19.83	Progeria 6 weeks
VSMC III	26.09	26.03	Progeria 6 weeks
VSMC IV	41.99	35.62	Progeria 6 weeks
VSMC V	4.3	3.29	Progeria 6 weeks
VSMC VI	2.05	2.07	Progeria 6 weeks
VSMC I	0.39	0.46	Progeria 12 weeks
VSMC II	64.72	64.06	Progeria 12 weeks
VSMC III	5.65	5.07	Progeria 12 weeks
VSMC IV	7.41	6.68	Progeria 12 weeks
VSMC V	17.15	18.2	Progeria 12 weeks
VSMC VI	4.68	5.53	Progeria 12 weeks
Fibroblast I	88.85	87.7	Wild-type
Fibroblast II	10.97	12.3	Wild-type
Fibroblast III	0.19	0	Wild-type
Fibroblast I	73.28	75.86	Progeria 6 weeks
Fibroblast II	26.72	24.14	Progeria 6 weeks
Fibroblast III	0	0	Progeria 6 weeks
Fibroblast I	45.39	45.37	Progeria 12 weeks
Fibroblast II	17.73	19.44	Progeria 12 weeks
Fibroblast III	36.88	35.19	Progeria 12 weeks

## Sheet: Table S7
Gene name	p_val	avg_log2FC	pct.1	pct.2	p_val_adj
Hspa5	3.26414e-105	2.51807	1	1	1.67604e-100
Spp1	2.92093e-261	2.45783	0.772	0.222	1.49981e-256
Thbs1	2.20829e-251	2.22453	0.947	0.678	1.13389e-246
Ftl1	3.13057e-161	2.02357	0.999	0.99	1.60746e-156
Fn1	2.68218e-145	1.77256	0.999	0.997	1.37722e-140
Ccn2	1.88847e-134	1.68521	0.999	1	9.6967e-130
Cdkn1a	3.6861e-210	1.64515	0.999	0.98	1.8927e-205
Phlda3	3.6241e-251	1.59305	0.986	0.853	1.86086e-246
Ctsl	6.45578e-199	1.51323	1	0.996	3.31485e-194
Lgals3	8.25073e-246	1.48582	0.938	0.585	4.2365e-241
Hmox1	2.12446e-183	1.48368	0.901	0.606	1.09084e-178
Hsp90b1	2.72835e-132	1.41201	0.995	0.986	1.40093e-127
Gdf15	1.49916e-141	1.34095	0.916	0.66	7.69772e-137
Fbln2	2.4806e-193	1.33872	0.896	0.552	1.27371e-188
Ctsd	2.68574e-143	1.30687	1	1	1.37905e-138
Tnfrsf11b	1.09263e-194	1.30176	0.883	0.51	5.61031e-190
Timp1	2.35216e-216	1.25716	0.898	0.532	1.20776e-211
Calr	1.08736e-125	1.20917	1	0.996	5.58327e-121
Slc3a2	1.96675e-93	1.18448	0.986	0.909	1.00987e-88
Sncg	5.84853e-147	1.17308	0.92	0.661	3.00304e-142
Tnc	8.01632e-171	1.16554	0.914	0.629	4.11614e-166
Ccn5	2.15704e-56	1.1416	0.98	0.917	1.10757e-51
Fxyd5	3.92745e-236	1.12521	0.987	0.837	2.01663e-231
Ccng1	3.38017e-198	1.11427	0.938	0.702	1.73561e-193
Rcan1	3.45975e-105	1.10244	0.936	0.732	1.77648e-100
Creld2	1.49076e-71	1.09787	0.89	0.713	7.65463e-67
Metazoa-SRP.1	6.07138e-34	1.0908	0.61	0.436	3.11747e-29
Sqstm1	8.13794e-70	1.07235	0.999	0.998	4.17859e-65
Bhlhe41	1.68932e-09	1.06863	1	1	8.67415e-05
Vcam1	1.23254e-169	1.05221	0.868	0.545	6.32875e-165
Mdm2	1.04096e-137	1.04165	0.919	0.684	5.34504e-133
Rorb	7.34131e-10	1.03366	1	1	3.76954e-05
Pdia4	5.13192e-69	1.01527	0.949	0.84	2.63509e-64
Serpine1	3.13673e-150	1.00742	0.888	0.597	1.61061e-145
Metazoa-SRP	5.53913e-34	0.999324	0.61	0.436	2.84417e-29
Klkb1	4.08762e-08	0.9952	0.964	0.972	0.00209887
Aqp1	3.58804e-53	0.980613	0.997	0.996	1.84235e-48
Lox	1.40354e-92	0.9793	0.996	0.985	7.20674e-88
Pdia3	2.87021e-120	0.967361	1	0.992	1.47376e-115
Sulf1	1.03032e-105	0.966036	0.989	0.934	5.29038e-101
Gm43960	1.85499e-05	0.944659	0.997	0.994	0.952481
H1f2	6.52203e-81	0.938415	0.966	0.869	3.34887e-76
Gm3953	7.46523e-10	0.898223	0.769	0.804	3.83317e-05
Pdia6	7.50988e-93	0.896368	0.99	0.935	3.8561e-88
Manf	1.56303e-94	0.884651	0.96	0.85	8.02568e-90
Anxa8	2.38541e-225	0.883186	0.729	0.243	1.22484e-220
Vmn1r13	1.23278e-05	0.878414	0.997	0.995	0.632994
Prnp	1.08258e-171	0.875475	0.965	0.764	5.55874e-167
Gm48600	3.76057e-09	0.853065	0.96	0.967	0.000193094
Ptgs2	7.69544e-139	0.84099	0.787	0.423	3.95138e-134
Comt	3.16592e-53	0.834529	1	0.999	1.62561e-48
Smoc2	1.52957e-136	0.815975	0.782	0.423	7.85389e-132
Plat	6.48501e-56	0.786994	0.951	0.876	3.32986e-51
Igfbp2	2.16644e-34	0.781451	0.719	0.532	1.1124e-29
Hspa9	2.71969e-104	0.775926	0.954	0.791	1.39648e-99
Tmed2	3.96906e-88	0.775847	0.984	0.938	2.038e-83
Ephx1	1.93517e-121	0.774163	0.987	0.924	9.9365e-117
Myl12a	1.91073e-95	0.768586	0.994	0.976	9.81101e-91
Col8a1	8.70368e-197	0.759964	0.772	0.326	4.46908e-192
Gadd45g	1.34726e-27	0.73877	0.931	0.816	6.91776e-23
Herpud1	1.13714e-25	0.727804	0.967	0.911	5.83889e-21
Nupr1	2.29054e-25	0.720146	1	0.999	1.17613e-20
Lrrc32	2.83089e-76	0.71197	0.758	0.493	1.45358e-71
Cd44	8.53972e-129	0.708327	0.902	0.643	4.38489e-124
Tpm4	3.11785e-89	0.70434	0.988	0.938	1.60092e-84
Pea15a	1.19616e-65	0.702327	0.993	0.958	6.14193e-61
Fat1	3.85835e-54	0.695132	0.989	0.955	1.98115e-49
Esd	5.73535e-101	0.694912	0.934	0.754	2.94493e-96
Tgfb2	1.83561e-92	0.690421	0.946	0.81	9.42531e-88
P3h2	2.3657e-80	0.69037	0.798	0.584	1.21472e-75
Dnajb9	8.95642e-83	0.688791	0.909	0.735	4.59885e-78
Chac1	3.78866e-119	0.682429	0.604	0.264	1.94536e-114
Ltbp2	4.98021e-32	0.682153	0.936	0.841	2.55719e-27
Cgref1	9.083e-141	0.673732	0.869	0.584	4.66385e-136
P4hb	3.28379e-56	0.670567	1	1	1.68613e-51
Ddit3	2.60779e-92	0.661316	0.901	0.677	1.33902e-87
Aen	6.15759e-187	0.658235	0.881	0.523	3.16174e-182
Fth1	7.01143e-53	0.656603	1	1	3.60016e-48
Tmed10	8.29173e-100	0.653997	0.989	0.931	4.25755e-95
Plpp1	3.74023e-59	0.651172	0.985	0.933	1.9205e-54
Pgrmc1	2.17296e-62	0.645739	0.972	0.887	1.11575e-57
Col5a2	1.16887e-19	0.642596	0.995	0.989	6.00179e-15
Trp53inp1	3.57489e-155	0.633858	0.791	0.412	1.8356e-150
Chpf	9.47217e-52	0.633467	0.987	0.942	4.86368e-47
Surf4	6.85131e-49	0.628911	0.996	0.985	3.51794e-44
Tgoln1	3.02938e-82	0.617489	0.964	0.861	1.5555e-77
Mfge8	4.42251e-30	0.614028	1	1	2.27083e-25
Cryab	5.79429e-54	0.612003	0.992	0.959	2.97519e-49
Gm44090	1.17823e-28	0.610866	0.764	0.709	6.04985e-24
Mt1	6.42085e-17	0.603515	0.96	0.902	3.29692e-12
Rplp0	1.94166e-33	0.603265	0.999	0.994	9.96984e-29
Gas6	3.36771e-29	0.602568	0.998	0.996	1.72922e-24
Ccdc80	2.26355e-25	0.598629	0.996	0.989	1.16226e-20
Cd109	7.14522e-162	0.592236	0.849	0.5	3.66885e-157
Ccdc184	2.84986e-68	0.5914	0.731	0.597	1.46332e-63
Iqgap1	3.85928e-65	0.59084	0.987	0.94	1.98162e-60
Anxa1	7.64292e-107	0.589976	0.992	0.922	3.92441e-102
Resf1	3.36498e-83	0.588865	0.808	0.564	1.72781e-78
H3f3b	3.11283e-45	0.588853	0.998	0.991	1.59835e-40
Cd81	5.81758e-49	0.588652	1	0.999	2.98715e-44
Gm43652	1.91065e-14	0.58686	0.991	0.989	9.8106e-10
Ctsh	1.18721e-74	0.585311	0.969	0.885	6.09598e-70
Fuca1	2.87367e-73	0.57561	0.951	0.85	1.47554e-68
Mmp2	4.88071e-48	0.573819	0.961	0.871	2.5061e-43
Plec	7.40297e-26	0.57342	0.986	0.96	3.8012e-21
Ddost	4.95408e-52	0.568434	0.997	0.981	2.54377e-47
Perp	3.18574e-46	0.566823	0.912	0.773	1.63578e-41
Mcfd2	5.70066e-78	0.566335	0.951	0.816	2.92712e-73
Ptp4a1.1	9.39167e-101	0.562708	0.928	0.761	4.82234e-96
Adipor1	2.07251e-61	0.562082	0.97	0.905	1.06417e-56
Vmp1	7.32032e-129	0.561901	0.916	0.677	3.75877e-124
Txndc5	3.89629e-39	0.559497	0.987	0.949	2.00063e-34
Tmem43	8.24986e-37	0.555789	0.986	0.96	4.23606e-32
Hsp90aa1	8.84639e-41	0.552027	0.99	0.953	4.54235e-36
Sat1	8.42481e-70	0.546913	0.987	0.933	4.32588e-65
Adcy9	0.000844867	0.5454	0.354	0.294	1
Tubb4b	4.70235e-36	0.542205	0.982	0.939	2.41452e-31
Slc48a1	1.54112e-41	0.540289	0.994	0.974	7.91319e-37
Ube2b	1.39526e-41	0.540062	0.914	0.774	7.16424e-37
Ghitm	7.55718e-66	0.539213	0.964	0.855	3.88038e-61
Cdsn	1.61449e-96	0.539185	0.563	0.264	8.28993e-92
Ctsz	9.12119e-49	0.534903	0.98	0.932	4.68346e-44
Pdgfc	5.03024e-168	0.532986	0.78	0.384	2.58288e-163
Arf4	1.19557e-66	0.531388	0.997	0.963	6.13889e-62
Gars	8.89959e-83	0.530415	0.892	0.699	4.56967e-78
Ptma	2.20545e-48	0.528484	0.999	0.995	1.13243e-43
Pgf	2.02903e-125	0.524287	0.622	0.257	1.04184e-120
Tgif1	4.02199e-121	0.522473	0.829	0.515	2.06517e-116
Hspb1	5.84324e-19	0.519141	0.995	0.98	3.00033e-14
Dnajb11	1.66862e-91	0.518687	0.905	0.735	8.56784e-87
Osmr	2.54697e-143	0.518083	0.835	0.495	1.30779e-138
Anxa3	3.47412e-81	0.513944	0.948	0.81	1.78386e-76
mt.Atp6	4.78155e-41	0.509532	0.857	0.712	2.45518e-36
Plk2	8.82173e-47	0.509221	0.653	0.405	4.5297e-42
Psmd8	1.35091e-63	0.508616	0.99	0.95	6.93654e-59
Sel1l	6.62864e-46	0.506387	0.885	0.726	3.40361e-41
Trib3	5.50312e-90	0.503989	0.515	0.222	2.82569e-85
Atp6v0c	1.01436e-29	0.502315	0.996	0.98	5.20843e-25
Ckap4	6.07656e-64	0.501166	0.954	0.845	3.12013e-59
Malat1	2.96391e-20	0.50101	1	0.999	1.52188e-15
Cd9	5.43342e-26	0.499892	1	0.997	2.7899e-21
Ctps	1.04998e-86	0.499653	0.864	0.638	5.39131e-82
Serpine2	1.1175e-49	0.497999	0.999	1	5.738e-45
Ube2d3	9.92697e-64	0.496535	0.97	0.895	5.0972e-59
Gsto1	5.18408e-117	0.494595	0.853	0.572	2.66187e-112
Wwp2	8.2818e-14	0.49459	0.997	0.996	4.25246e-09
Canx	7.96384e-104	0.493284	0.98	0.88	4.08919e-99
Serinc2	1.86002e-156	0.491932	0.666	0.256	9.55065e-152
X9530068E07Rik	1.49626e-60	0.487728	0.997	0.981	7.68283e-56
Aars	7.27059e-52	0.486946	0.909	0.779	3.73323e-47
Serpinh1	4.89146e-25	0.485984	0.998	0.987	2.51162e-20
Timp2	1.5747e-17	0.485508	0.994	0.994	8.08562e-13
Cldn3	5.86899e-79	0.485297	0.683	0.412	3.01355e-74
Rpn2	3.54456e-48	0.485262	0.998	0.989	1.82003e-43
Col1a1	0.000397338	0.484953	1	1	1
Tmbim1	2.07655e-39	0.484491	0.992	0.977	1.06625e-34
Lamp1	2.52543e-37	0.484371	1	0.995	1.29673e-32
Psmd11	5.13822e-63	0.482955	0.946	0.837	2.63832e-58
Atf4	4.81361e-30	0.48149	0.984	0.948	2.47164e-25
Ftl1.ps1	1.94586e-122	0.480625	0.668	0.332	9.99139e-118
Uchl1	9.81739e-67	0.47946	0.909	0.742	5.04093e-62
Fads3	8.40528e-74	0.475359	0.899	0.726	4.31586e-69
Xbp1	2.1596e-38	0.474656	0.964	0.885	1.10889e-33
Phldb2	8.12244e-71	0.474429	0.849	0.626	4.17063e-66
H13	7.71051e-51	0.474198	0.972	0.892	3.95912e-46
Mlec	6.89137e-69	0.471474	0.901	0.723	3.53851e-64
Eif3c	1.64045e-41	0.470486	0.976	0.908	8.42321e-37
Nars	5.15244e-67	0.470079	0.948	0.821	2.64562e-62
Cyb5r1	1.22955e-72	0.469866	0.844	0.64	6.31338e-68
Grina	4.47441e-63	0.469011	0.94	0.819	2.29748e-58
Rps2	2.34551e-23	0.466425	0.995	0.968	1.20435e-18
mt.Nd5	2.2712e-49	0.463147	1	1	1.16619e-44
Degs1	5.2248e-52	0.459911	0.985	0.943	2.68278e-47
Endod1	1.77981e-32	0.458813	0.989	0.956	9.13877e-28
Vcp	1.41117e-33	0.458249	0.98	0.934	7.24594e-29
Itgb5	7.14421e-17	0.456614	0.994	0.983	3.66834e-12
Fst	1.98493e-154	0.456507	0.664	0.265	1.0192e-149
Itm2c	1.00758e-26	0.454349	0.992	0.98	5.17364e-22
Gm19087	6.80893e-48	0.453879	0.738	0.639	3.49618e-43
Picalm	3.43263e-78	0.452747	0.918	0.762	1.76255e-73
Mtpn	3.59183e-58	0.450465	0.977	0.918	1.8443e-53
Zbtb38	2.53143e-52	0.450222	0.96	0.904	1.29981e-47
Lgmn	1.39781e-43	0.445767	0.982	0.946	7.17734e-39
Praf2	8.75693e-52	0.445707	0.816	0.606	4.49642e-47
Eng	9.03493e-31	0.445352	0.935	0.841	4.63917e-26
Sulf2	5.37765e-39	0.445246	0.951	0.861	2.76126e-34
Sar1a	4.26581e-44	0.443578	0.986	0.943	2.19037e-39
Litaf	3.68033e-78	0.442972	0.894	0.681	1.88974e-73
Odc1	3.86894e-70	0.442921	0.825	0.593	1.98659e-65
Dnajc3	2.46912e-102	0.441157	0.986	0.888	1.26782e-97
Ssr3	1.22292e-54	0.440391	0.977	0.915	6.27931e-50
Plod2	1.05069e-60	0.440308	0.936	0.803	5.39497e-56
Crip2	1.06822e-25	0.438448	0.999	0.998	5.48501e-21
Selenos	1.7353e-54	0.437662	0.924	0.78	8.91026e-50
Fstl3	4.61776e-23	0.435757	0.988	0.971	2.37108e-18
Plod3	6.03195e-42	0.435506	0.94	0.841	3.09723e-37
Dnajc5	2.6744e-14	0.435363	0.731	0.592	1.37322e-09
Gba	2.02579e-117	0.434006	0.836	0.545	1.04018e-112
Pmm1	3.82565e-57	0.433364	0.823	0.606	1.96436e-52
Txnl1	2.70344e-86	0.433233	0.882	0.659	1.38814e-81
Ddit4l	4.49598e-155	0.43282	0.642	0.241	2.30855e-150
Bhlhe40	2.27802e-51	0.432672	0.915	0.764	1.1697e-46
Psmd3	4.66022e-43	0.432666	0.929	0.828	2.39289e-38
Atp6ap2	3.17002e-58	0.43256	0.909	0.751	1.62771e-53
X7SK.138	0.0240477	0.430834	0.188	0.159	1
Asns	4.24413e-117	0.430408	0.563	0.221	2.17923e-112
Ccn4	1.19624e-139	0.429095	0.654	0.274	6.14234e-135
Eif5	5.66394e-67	0.42832	0.967	0.878	2.90826e-62
Trim47	6.00793e-20	0.426797	0.97	0.929	3.08489e-15
Ube2g2	8.15119e-47	0.425594	0.874	0.715	4.18539e-42
Calu	1.3711e-34	0.425392	0.999	0.994	7.04019e-30
Cx3cl1	1.09569e-107	0.424906	0.708	0.376	5.62605e-103
Sars	8.68803e-49	0.423368	0.907	0.787	4.46104e-44
Ccn1	5.11898e-11	0.422887	1	0.999	2.62844e-06
Txnrd1	1.8009e-79	0.422647	0.885	0.654	9.2471e-75
Cdc42	3.02342e-41	0.422528	0.992	0.972	1.55244e-36
Gpx8	6.76166e-72	0.421866	0.908	0.724	3.47191e-67
Ahnak2	3.14607e-33	0.421623	0.951	0.853	1.61541e-28
Npc2	1.51544e-72	0.421063	0.967	0.829	7.78136e-68
Srprb	2.6016e-45	0.419831	0.913	0.78	1.33584e-40
Saraf	6.68731e-40	0.417831	0.986	0.943	3.43374e-35
Psmd1	5.00391e-50	0.417677	0.927	0.788	2.56936e-45
Psmd7	6.6709e-57	0.417473	0.958	0.843	3.42531e-52
Capg	1.70375e-80	0.41646	0.85	0.602	8.74822e-76
Ogfrl1	4.12168e-11	0.416388	0.907	0.932	2.11636e-06
Pmepa1	1.15731e-09	0.415687	0.994	0.98	5.94242e-05
Pqlc3	2.50316e-106	0.415651	0.76	0.449	1.2853e-101
Gm37376	4.59978e-13	0.415545	1	0.999	2.36185e-08
Plaur	1.68159e-101	0.414742	0.821	0.526	8.63445e-97
Cd63	4.44518e-42	0.414597	0.997	0.983	2.28247e-37
ENSMUSG00002076377	3.6128e-81	0.414122	0.837	0.706	1.85507e-76
Gm43972	5.48755e-45	0.411922	0.627	0.509	2.81769e-40
Fra10ac1	5.73686e-18	0.411784	0.327	0.198	2.9457e-13
Bax	4.19995e-85	0.411301	0.913	0.698	2.15655e-80
Gm29013	8.23057e-21	0.41118	0.932	0.901	4.22615e-16
Angptl2	2.87311e-22	0.410838	0.943	0.873	1.47526e-17
Wls	3.44483e-33	0.410602	0.982	0.929	1.76882e-28
Bsg	6.56991e-38	0.41003	0.998	0.988	3.37345e-33
Ugdh	5.04779e-82	0.409314	0.803	0.534	2.59189e-77
Foxp1	1.69458e-37	0.407651	0.93	0.816	8.70115e-33
Stk38l	1.45314e-50	0.406641	0.942	0.837	7.46145e-46
Cdh13	2.54457e-17	0.404916	0.998	0.991	1.30656e-12
Prkcsh	2.98799e-49	0.404744	0.904	0.751	1.53424e-44
Oser1	9.29967e-62	0.404442	0.782	0.529	4.7751e-57
Gja1	9.66214e-41	0.403549	0.939	0.824	4.96122e-36
Cct8	9.01724e-60	0.402729	0.944	0.846	4.63008e-55
mt.Co3	2.23651e-09	0.401981	0.991	0.991	0.000114838
Anxa5	9.28177e-31	0.40157	0.999	0.995	4.76591e-26
H2.D1	1.20858e-26	0.401279	0.995	0.986	6.20568e-22
Bicd2	1.25643e-58	0.401201	0.85	0.669	6.45139e-54
Sfrp4	4.32357e-29	0.401043	0.634	0.439	2.22002e-24
Sdf2l1	5.06645e-70	0.400095	0.615	0.346	2.60147e-65
Rpsa	5.11737e-19	0.399441	0.99	0.956	2.62761e-14
Srpx2	8.21243e-103	0.399164	0.753	0.419	4.21683e-98
Cd151	7.08878e-38	0.39869	0.971	0.91	3.63988e-33
Nfe2l1	1.00472e-24	0.397584	0.973	0.93	5.15896e-20
P3h4	2.40676e-38	0.397452	0.926	0.805	1.2358e-33
Mthfd2	1.36962e-87	0.397145	0.72	0.428	7.0326e-83
Hsph1	2.79841e-79	0.396032	0.896	0.677	1.4369e-74
Abhd4	4.72038e-47	0.3959	0.863	0.711	2.42378e-42
Pcolce2	6.95e-41	0.395896	0.956	0.864	3.56862e-36
Hspa8	8.01429e-37	0.395374	0.997	0.993	4.1151e-32
Hmga1	7.45185e-85	0.395277	0.674	0.376	3.8263e-80
Fkbp9	7.55542e-25	0.392638	0.986	0.966	3.87948e-20
Psmd2	3.50732e-45	0.391373	0.972	0.918	1.8009e-40
Cct6a	4.4501e-55	0.390658	0.939	0.819	2.28499e-50
Itga5	3.60799e-10	0.389467	0.983	0.976	1.85259e-05
Serpinf1	4.34252e-67	0.38914	0.831	0.592	2.22975e-62
Serp1	3.71887e-44	0.387865	0.946	0.847	1.90953e-39
Sec22b	8.7919e-41	0.387126	0.926	0.843	4.51438e-36
Bdnf	3.49622e-61	0.38673	0.706	0.45	1.79521e-56
Il6st	6.33669e-41	0.386184	0.962	0.895	3.2537e-36
Necap2	2.30162e-71	0.386085	0.861	0.638	1.18181e-66
Eef1a1	1.58295e-26	0.385405	1	1	8.12796e-22
Olfr729	2.829e-21	0.385298	0.877	0.85	1.45261e-16
Eif1a	5.9599e-90	0.383607	0.861	0.613	3.06023e-85
Slc39a7	1.10027e-21	0.382986	0.979	0.936	5.64955e-17
Pcolce	1.37617e-55	0.382225	0.914	0.753	7.06621e-51
Txnip	1.02222e-09	0.380809	0.953	0.897	5.24881e-05
Timm17a	2.97144e-61	0.379511	0.923	0.779	1.52574e-56
Npepps	7.52609e-79	0.378728	0.796	0.528	3.86442e-74
Ndfip1	2.29093e-52	0.378705	0.973	0.919	1.17632e-47
Serinc1	8.23842e-47	0.37851	0.971	0.91	4.23018e-42
Ywhae	2.86084e-55	0.377396	0.979	0.895	1.46895e-50
Myh9	7.03954e-43	0.376525	0.943	0.823	3.61459e-38
Cdk2ap2	2.57349e-20	0.375007	0.894	0.78	1.32141e-15
Eif6	7.90525e-51	0.374534	0.911	0.776	4.05911e-46
Ankrd1	1.73804e-92	0.374429	0.476	0.174	8.92431e-88
Clic4	3.04612e-18	0.373894	0.998	0.996	1.56409e-13
Arid5b	4.42075e-28	0.372682	0.973	0.917	2.26992e-23
Tspan31	2.43694e-57	0.371765	0.917	0.773	1.25129e-52
Itgb1	6.65456e-22	0.371753	1	0.999	3.41692e-17
Dync1h1	2.05765e-15	0.371448	0.953	0.891	1.05654e-10
Fas	7.45209e-96	0.370852	0.887	0.66	3.82642e-91
Psmd12	1.3241e-56	0.370838	0.867	0.667	6.79884e-52
Pcgf5	1.40405e-71	0.37024	0.669	0.383	7.20938e-67
Mrps18b	2.21401e-69	0.36983	0.632	0.35	1.13683e-64
Gm29216	5.09801e-14	0.368543	0.991	0.994	2.61768e-09
Emc7	4.87028e-76	0.366925	0.934	0.768	2.50074e-71
Hgs	1.92691e-46	0.365944	0.767	0.561	9.8941e-42
Trp53	2.34195e-36	0.365925	0.887	0.756	1.20252e-31
Bcl2l1	1.90675e-33	0.365697	0.831	0.659	9.7906e-29
Arl8b	2.58321e-56	0.365289	0.909	0.737	1.3264e-51
P4ha1	2.25008e-65	0.363636	0.931	0.798	1.15535e-60
Dgkg	5.50673e-63	0.363574	0.523	0.276	2.82754e-58
Sparc	2.0223e-25	0.361754	1	1	1.03839e-20
Cers2	2.28195e-30	0.361682	0.966	0.902	1.17171e-25
Med7	3.77e-60	0.361239	0.522	0.262	1.93578e-55
Adam15	1.4546e-23	0.360759	0.942	0.859	7.46895e-19
Pcbp1	2.5285e-27	0.360272	0.961	0.885	1.29831e-22
Slc39a13	2.90312e-50	0.360186	0.86	0.68	1.49067e-45
Sil1	9.55727e-59	0.359902	0.845	0.644	4.90737e-54
Nucb2	4.02034e-105	0.359648	0.802	0.497	2.06432e-100
Vamp3	1.28969e-34	0.359365	0.879	0.728	6.62217e-30
Abra	2.11157e-42	0.359345	0.66	0.471	1.08423e-37
Tnfrsf22	1.94384e-78	0.358886	0.51	0.236	9.98103e-74
Derl1	7.66637e-48	0.358844	0.955	0.854	3.93645e-43
Plxnb2	2.85452e-22	0.358658	0.95	0.889	1.46571e-17
H2aj	9.95699e-66	0.3581	0.788	0.552	5.11262e-61
Rnf4	2.68391e-58	0.357961	0.854	0.67	1.37811e-53
Tuba1c	2.11977e-21	0.357807	0.951	0.893	1.08844e-16
Rps27l	6.7271e-97	0.357032	0.92	0.726	3.45416e-92
Rheb	3.77246e-58	0.355342	0.956	0.865	1.93705e-53
Gclm	1.16974e-103	0.35515	0.755	0.458	6.00629e-99
Morf4l2	3.94121e-26	0.354388	0.962	0.914	2.02369e-21
Psmd5	5.76604e-65	0.353893	0.781	0.557	2.96069e-60
Cltc	3.35729e-40	0.353293	0.962	0.889	1.72387e-35
Dap	2.30337e-32	0.352968	0.991	0.953	1.18271e-27
Impact	1.24324e-107	0.352872	0.769	0.447	6.38369e-103
Gm47551	1.59706e-22	0.352687	0.902	0.853	8.2004e-18
Plbd2	4.4459e-31	0.35225	0.96	0.901	2.28284e-26
Anxa2	5.60108e-35	0.351905	0.999	0.986	2.87599e-30
Xpo5	2.33461e-25	0.351568	0.511	0.349	1.19875e-20
BC031181	2.05946e-47	0.350832	0.895	0.747	1.05747e-42
Fgf2	7.78437e-78	0.350693	0.792	0.519	3.99704e-73
Psmc1	5.70769e-53	0.349764	0.93	0.798	2.93073e-48
Rab33b	9.11321e-09	0.349667	0.615	0.501	0.000467936
Nbeal1	2.73916e-79	0.349648	0.923	0.731	1.40647e-74
Scarb2	5.90327e-75	0.349563	0.943	0.777	3.03115e-70
Psma3	2.96789e-54	0.34941	0.892	0.752	1.52392e-49
Maea	5.56353e-44	0.348814	0.882	0.721	2.85671e-39
Neat1	0.0821793	0.348732	0.98	0.969	1
Prdx1	5.0699e-36	0.348453	0.978	0.927	2.60324e-31
Cep97	8.21787e-16	0.347681	0.835	0.828	4.21963e-11
Rnf13	7.01297e-91	0.34745	0.812	0.529	3.60095e-86
Tsc2	3.09975e-08	0.344513	0.731	0.62	0.00159163
Lrrc58	1.34456e-85	0.344454	0.938	0.764	6.90392e-81
Gnl3	5.3488e-116	0.34424	0.784	0.444	2.74645e-111
Strap	3.15869e-52	0.343185	0.876	0.718	1.62189e-47
mt.Atp8	6.04471e-42	0.343006	1	0.997	3.10378e-37
Gm49909	1.66141e-49	0.339322	0.975	0.923	8.53082e-45
Mrfap1	1.69957e-30	0.33865	0.99	0.963	8.72679e-26
Elovl1	6.21154e-26	0.338224	0.928	0.823	3.18944e-21
Mmp3	6.5051e-56	0.33786	0.511	0.248	3.34017e-51
Bzw1	9.2256e-67	0.337064	0.928	0.773	4.73707e-62
Susd6	1.41772e-54	0.336172	0.782	0.567	7.27954e-50
Cdipt	1.33279e-35	0.336089	0.864	0.726	6.84345e-31
Eno1	3.54184e-22	0.335808	0.977	0.92	1.81863e-17
Tulp4	1.39859e-152	0.335622	0.806	0.421	7.18132e-148
Map4k4	1.01596e-25	0.335539	0.561	0.376	5.21664e-21
Selenok	1.21978e-34	0.33528	0.944	0.861	6.26323e-30
Rac1	7.26561e-23	0.333188	0.99	0.963	3.73067e-18
Tmx2	4.72407e-61	0.331251	0.796	0.561	2.42567e-56
Tmem30a	7.46945e-55	0.330286	0.954	0.837	3.83534e-50
Cnppd1	7.31553e-56	0.329796	0.762	0.543	3.75631e-51
Ahdc1	3.6482e-28	0.329532	0.851	0.821	1.87324e-23
mt.Nd4	2.63709e-30	0.329145	1	0.999	1.35406e-25
Mcm6	4.75325e-37	0.329032	0.844	0.703	2.44065e-32
Yif1a	1.04851e-37	0.328846	0.871	0.697	5.38378e-33
Atp1b1	7.89911e-43	0.327632	0.705	0.497	4.05595e-38
Ctsb	2.01728e-11	0.327628	0.999	1	1.03581e-06
Cfl2	6.30483e-45	0.326791	0.939	0.84	3.23734e-40
Sesn2	4.44127e-66	0.325843	0.603	0.333	2.28046e-61
Kdelr2	3.47024e-39	0.325827	0.964	0.886	1.78186e-34
Sdc3	1.58438e-50	0.325595	0.674	0.439	8.13532e-46
Tmem214	2.1e-27	0.325027	0.809	0.671	1.07829e-22
Derl3	1.96224e-28	0.324713	0.274	0.139	1.00755e-23
Cystm1	3.98286e-68	0.324649	0.797	0.578	2.04508e-63
Dkk3	1.83816e-07	0.323819	0.995	0.993	0.00943841
Fam107b	3.3913e-90	0.323335	0.61	0.288	1.74133e-85
Lipt1	2.27296e-21	0.322881	0.183	0.079	1.1671e-16
Serpinb6b	5.15302e-53	0.322845	0.789	0.555	2.64592e-48
Clic1	6.43125e-24	0.322603	0.98	0.94	3.30225e-19
Bop1	3.59449e-50	0.322545	0.861	0.67	1.84566e-45
Rbms1	6.62302e-69	0.322421	0.844	0.604	3.40072e-64
Ifngr2	1.24337e-38	0.321708	0.947	0.883	6.38435e-34
Eif3a	1.53509e-47	0.321416	0.945	0.839	7.88224e-43
Rpl6	2.97372e-23	0.321341	0.973	0.909	1.52691e-18
Tnfaip1	4.35838e-33	0.321077	0.928	0.812	2.2379e-28
Tmed9	5.22538e-27	0.320387	0.969	0.902	2.68308e-22
C1qtnf5	1.093e-82	0.320061	0.577	0.276	5.61224e-78
Uhrf1bp1l	1.6719e-55	0.319314	0.88	0.69	8.58468e-51
Yipf3	8.63897e-28	0.318186	0.94	0.879	4.43585e-23
Tollip	1.11124e-19	0.317885	0.806	0.684	5.70586e-15
Pkm	1.88924e-11	0.317427	0.999	0.995	9.7007e-07
Usp47	1.97139e-39	0.317175	0.806	0.612	1.01225e-34
Lman1	8.37819e-68	0.316944	0.851	0.617	4.30195e-63
Ndufb10	0.753165	0.316543	0.892	0.826	1
Pdlim1	6.34545e-18	0.315446	0.964	0.926	3.2582e-13
Csde1	2.13766e-28	0.31539	0.979	0.926	1.09763e-23
Gdi2	1.44066e-33	0.31483	0.971	0.905	7.39735e-29
Tmed3	1.99241e-21	0.314488	0.974	0.928	1.02304e-16
Pld3	2.04871e-44	0.31402	0.895	0.743	1.05195e-39
Tnfrsf1a	1.42136e-38	0.313771	0.957	0.849	7.29824e-34
Glipr1	4.56666e-51	0.312551	0.72	0.495	2.34484e-46
Psmc2	5.32262e-43	0.311885	0.918	0.804	2.73301e-38
Rps2.ps10	5.85512e-45	0.31133	0.962	0.917	3.00643e-40
Rpl4	1.84817e-24	0.311326	0.999	0.996	9.48982e-20
Scpep1	2.67068e-12	0.311201	0.992	0.978	1.37131e-07
Rcn2	2.30354e-44	0.31078	0.962	0.884	1.1828e-39
Cyb5r3	2.7269e-19	0.310585	0.999	0.998	1.40018e-14
Psma1	1.22647e-64	0.310412	0.887	0.705	6.29756e-60
Pdrg1	2.1926e-77	0.310218	0.806	0.548	1.12583e-72
Rassf1	1.07908e-47	0.310158	0.869	0.705	5.54077e-43
Hspa4l	3.42759e-103	0.309003	0.735	0.4	1.75997e-98
Gtf3c4	5.3771e-32	0.309002	0.392	0.218	2.76098e-27
Tusc2	5.67822e-50	0.308685	0.722	0.504	2.9156e-45
Srxn1	6.51189e-84	0.308666	0.63	0.332	3.34366e-79
Serinc3	1.39369e-44	0.308548	0.987	0.972	7.15618e-40
Gnai2	1.51966e-15	0.307961	0.973	0.918	7.80298e-11
Fgfr1	4.77862e-18	0.307816	0.973	0.917	2.45368e-13
Rnps1	1.10597e-40	0.30769	0.812	0.653	5.6788e-36
Nifk	6.55072e-104	0.307636	0.677	0.357	3.3636e-99
Gns	3.99668e-39	0.307625	0.969	0.898	2.05218e-34
Palld	1.3894e-22	0.306923	0.917	0.813	7.13416e-18
Eif5a	7.90809e-17	0.306847	0.999	0.992	4.06057e-12
Ddx39a	9.29495e-43	0.306756	0.764	0.576	4.77268e-38
Atf6	3.92283e-78	0.304724	0.784	0.513	2.01425e-73
Ran	2.43039e-41	0.304628	0.95	0.85	1.24793e-36
Myo1c	4.39663e-05	0.304043	0.992	0.977	1
Lamp2	1.65278e-52	0.303978	0.961	0.857	8.48654e-48
Adam9	5.54806e-65	0.303832	0.903	0.73	2.84876e-60
Igf2r	5.84843e-61	0.302974	0.812	0.575	3.00299e-56
Gtse1	1.00637e-84	0.302698	0.372	0.107	5.1674e-80
Atp6v1b2	5.44877e-52	0.302681	0.777	0.549	2.79778e-47
Micu1	1.36271e-99	0.302607	0.714	0.39	6.99709e-95
Csf1	3.008e-95	0.302545	0.666	0.333	1.54452e-90
Coq10b	4.94377e-64	0.301862	0.863	0.67	2.53848e-59
Apbb2	2.34606e-84	0.301456	0.743	0.448	1.20463e-79
Amfr	4.64818e-41	0.300473	0.88	0.718	2.3867e-36
Psmc4	6.56583e-25	0.299137	0.936	0.875	3.37136e-20
Rabgef1	5.44537e-69	0.298855	0.794	0.544	2.79603e-64
Gm20390	8.94184e-56	0.298155	0.766	0.521	4.59137e-51
Zc2hc1a	2.01004e-60	0.298146	0.824	0.602	1.0321e-55
Sumo3	1.96633e-33	0.297935	0.968	0.892	1.00965e-28
Stt3a	2.88586e-27	0.297911	0.961	0.896	1.4818e-22
Dnaja2	3.58274e-49	0.297579	0.882	0.727	1.83963e-44
Spcs3	1.59722e-77	0.297261	0.769	0.488	8.20123e-73
Btg1	1.92227e-41	0.297211	0.91	0.784	9.87027e-37
Rnf181	1.07313e-42	0.296954	0.893	0.74	5.51019e-38
Arl1	7.19406e-35	0.296716	0.936	0.835	3.69394e-30
Glg1	1.09172e-06	0.296471	0.98	0.961	0.0560564
Gabarap	8.00786e-26	0.296414	0.983	0.96	4.1118e-21
Hyou1	2.84022e-44	0.296054	0.664	0.445	1.45837e-39
Qsox1	2.84276e-07	0.295797	0.98	0.968	0.0145967
Mt2	2.21061e-26	0.295747	0.757	0.59	1.13508e-21
Sf3b4	7.11224e-39	0.295291	0.716	0.515	3.65192e-34
Gm42636	1.30749e-34	0.29362	0.639	0.547	6.71357e-30
Ubxn1	1.65525e-25	0.293589	0.92	0.821	8.49922e-21
Runx1	2.3734e-145	0.293151	0.573	0.182	1.21867e-140
Atp6v0b	3.28479e-19	0.293015	0.946	0.838	1.68664e-14
mt.Co2	1.4052e-11	0.292759	0.653	0.534	7.21528e-07
Ccdc124	1.30952e-36	0.292349	0.902	0.769	6.72399e-32
Tm9sf2	1.81636e-18	0.292295	0.975	0.924	9.32646e-14
Gpnmb	2.45495e-56	0.291842	0.389	0.166	1.26054e-51
Tm2d2	1.67682e-37	0.291641	0.902	0.743	8.60995e-33
Dnajb4	2.05267e-31	0.291576	0.962	0.903	1.05398e-26
Hbegf	4.18894e-20	0.291467	0.936	0.879	2.15089e-15
Myo1e	3.20281e-27	0.291287	0.813	0.663	1.64455e-22
X1810055G02Rik	1.78478e-35	0.291071	0.921	0.806	9.16429e-31
Tpm3	2.59534e-33	0.290624	0.894	0.77	1.33263e-28
Iscu	2.4152e-43	0.29047	0.961	0.86	1.24013e-38
Sh3glb1	2.84736e-69	0.289403	0.927	0.756	1.46204e-64
Sumo1	9.50715e-61	0.289347	0.839	0.615	4.88163e-56
Adrm1	2.31732e-23	0.287225	0.794	0.627	1.18988e-18
Zfp207	9.15145e-46	0.286925	0.87	0.712	4.699e-41
Zfand2a	2.52264e-43	0.285785	0.713	0.502	1.2953e-38
Zmat3	4.16804e-85	0.285513	0.668	0.37	2.14016e-80
Tspan4	2.86888e-40	0.285463	0.907	0.769	1.47308e-35
Ormdl3	9.75523e-25	0.285164	0.9	0.788	5.00902e-20
Vgll3	6.31193e-46	0.284463	0.753	0.551	3.24099e-41
Eif2s2	3.57101e-82	0.284342	0.857	0.626	1.83361e-77
S100a4	2.58576e-12	0.284283	0.898	0.833	1.32771e-07
Synpo	0.000417304	0.284246	0.95	0.924	1
Magt1	3.07627e-66	0.283748	0.827	0.613	1.57957e-61
Srm	3.15711e-37	0.283434	0.809	0.634	1.62108e-32
Vapa	2.76577e-35	0.283172	0.946	0.866	1.42014e-30
Rpsa.ps10	1.16863e-10	0.282971	0.971	0.945	6.00057e-06
Tnnt2	2.30822e-25	0.282324	0.515	0.347	1.1852e-20
Gm37848	3.73836e-15	0.282175	0.931	0.932	1.91954e-10
Ttc13	3.09557e-100	0.282125	0.702	0.367	1.58948e-95
Cars	8.43482e-50	0.281848	0.666	0.45	4.33103e-45
Clptm1l	8.70864e-46	0.281827	0.882	0.694	4.47162e-41
Tsg101	2.13069e-85	0.281422	0.759	0.456	1.09405e-80
Dcxr	1.07675e-62	0.281005	0.671	0.401	5.52877e-58
Lnpep	1.15117e-12	0.280643	0.904	0.821	5.9109e-08
Esm1	3.56506e-69	0.280272	0.299	0.081	1.83055e-64
Prpf6	6.81498e-13	0.279302	0.654	0.53	3.49929e-08
Ssr1	4.01561e-44	0.279226	0.973	0.897	2.06189e-39
Actr1a	3.79361e-22	0.279177	0.95	0.879	1.9479e-17
Pgs1	5.96763e-59	0.279105	0.649	0.39	3.0642e-54
Rock2	1.19811e-51	0.279066	0.905	0.732	6.15195e-47
Alg2	7.64548e-68	0.278943	0.645	0.368	3.92572e-63
Tsr1	4.84274e-64	0.278137	0.571	0.303	2.4866e-59
C1s1	8.17142e-13	0.277964	0.417	0.277	4.19578e-08
Slc35b1	3.24099e-50	0.277942	0.866	0.679	1.66415e-45
Gabarapl1	1.92281e-17	0.277798	0.967	0.929	9.87306e-13
Mustn1	4.83236e-16	0.277311	0.986	0.953	2.48127e-11
Gorasp2	1.00028e-29	0.277302	0.972	0.916	5.13615e-25
Nckap1	2.48464e-56	0.277122	0.869	0.655	1.27579e-51
Loxl3	9.07037e-28	0.276901	0.896	0.753	4.65736e-23
Arhgdia	4.99705e-07	0.276885	0.998	0.997	0.0256584
Nploc4	4.01524e-47	0.276371	0.599	0.372	2.06171e-42
Rsl1d1	8.88897e-90	0.276287	0.743	0.441	4.56422e-85
Ppp1r2	8.07598e-43	0.27623	0.914	0.804	4.14677e-38
Pcnp	1.50635e-51	0.276144	0.863	0.68	7.73468e-47
Kansl2	2.17754e-41	0.275601	0.669	0.454	1.1181e-36
Alg11	2.97562e-24	0.275541	0.462	0.301	1.52789e-19
Yars	1.97843e-42	0.275084	0.782	0.586	1.01587e-37
Tuba1a	3.31169e-06	0.274028	0.966	0.918	0.170045
Tgfbi	2.16495e-103	0.273883	0.662	0.342	1.11164e-98
Gm47428	9.22257e-96	0.273554	0.74	0.474	4.73551e-91
Hprt	1.06784e-64	0.273532	0.782	0.541	5.48303e-60
Hnrnpc	5.37329e-29	0.272527	0.94	0.883	2.75902e-24
Etf1	2.66759e-70	0.272391	0.818	0.584	1.36973e-65
Gnai3	3.44633e-49	0.272111	0.856	0.662	1.76959e-44
Slc19a2	2.78202e-96	0.271942	0.502	0.188	1.42848e-91
Sdc4	6.30861e-05	0.271129	0.988	0.978	1
Mars1	4.1716e-47	0.271128	0.839	0.642	2.14199e-42
Abce1	1.94179e-68	0.271006	0.801	0.561	9.97051e-64
Ninj1	1.08911e-25	0.270718	0.946	0.849	5.59224e-21
Rtn4	1.01002e-90	0.270039	0.928	0.732	5.18613e-86
Rpl19	1.84473e-16	0.269762	0.978	0.932	9.47215e-12
Zfp655	5.34076e-67	0.269006	0.704	0.428	2.74232e-62
Eif3d	2.28295e-34	0.26878	0.895	0.764	1.17223e-29
Itprip	6.03305e-47	0.268496	0.591	0.369	3.09779e-42
Slc35e4	4.77649e-30	0.268446	0.81	0.664	2.45258e-25
Glmp	2.69562e-38	0.267822	0.939	0.818	1.38412e-33
Rnasek	6.13095e-18	0.267606	0.958	0.866	3.14806e-13
Usp39	4.4773e-75	0.267595	0.747	0.468	2.29896e-70
Rnd3	6.88486e-30	0.267457	0.84	0.697	3.53517e-25
Spop	1.36228e-24	0.267307	0.961	0.896	6.99492e-20
Cfl1	5.74342e-13	0.266839	0.999	0.998	2.94907e-08
Lgals1	1.55351e-05	0.266744	0.999	0.998	0.79768
Ndel1	4.07318e-31	0.26637	0.894	0.76	2.09146e-26
Tpd52	1.03142e-83	0.266286	0.743	0.444	5.29603e-79
Bmt2	7.84674e-38	0.265945	0.916	0.882	4.02907e-33
Fcgrt	0.135708	0.265459	0.974	0.952	1
Rlf	1.14245e-61	0.265083	0.586	0.334	5.86614e-57
Arcn1	2.76841e-35	0.265049	0.947	0.865	1.42149e-30
Lman2	5.52096e-32	0.26489	0.965	0.902	2.83485e-27
Mybbp1a	6.0871e-40	0.264541	0.764	0.56	3.12554e-35
mt.Nd6	1.37384e-57	0.264086	0.992	0.921	7.05424e-53
Ptp4a2	2.19508e-48	0.264022	0.932	0.775	1.12711e-43
mt.Cytb	1.12101e-17	0.263907	1	1	5.75605e-13
Scx	5.31658e-95	0.263243	0.57	0.248	2.7299e-90
Agpat4	1.61394e-54	0.263219	0.665	0.423	8.28709e-50
Eef2kmt	0.00190835	0.263066	0.401	0.344	1
Serping1	3.8518e-13	0.262979	0.991	0.972	1.97779e-08
Rab7	2.72801e-21	0.262719	0.987	0.965	1.40075e-16
Rpn1	8.3281e-23	0.262698	0.956	0.877	4.27623e-18
Lrrc8c	6.1901e-70	0.2625	0.657	0.383	3.17843e-65
Eef1g	1.51998e-27	0.262322	0.954	0.881	7.80466e-23
Serf2	1.27568e-22	0.262095	0.995	0.975	6.55023e-18
Ccdc68	5.18806e-103	0.261948	0.609	0.278	2.66391e-98
Hnrnpf	7.20265e-21	0.261894	0.883	0.766	3.69835e-16
Slc1a4	6.94879e-49	0.261463	0.746	0.541	3.56799e-44
X9430065F17Rik	3.12921e-46	0.260987	0.804	0.68	1.60676e-41
P3h1	2.66848e-27	0.260978	0.875	0.765	1.37019e-22
Ipo4	9.83588e-28	0.260707	0.745	0.567	5.05043e-23
Adamts8	3.9939e-16	0.260388	0.606	0.472	2.05075e-11
Psat1	1.99458e-88	0.260049	0.635	0.345	1.02416e-83
Apex1	4.99348e-64	0.259819	0.671	0.417	2.564e-59
Hdac3	8.06651e-15	0.259002	0.67	0.533	4.14191e-10
Slc39a6	2.08201e-65	0.258788	0.714	0.441	1.06905e-60
Nes	3.02741e-08	0.258564	0.881	0.81	0.00155448
Ccdc86	7.22017e-48	0.258486	0.553	0.337	3.70734e-43
Pdlim5	6.58549e-18	0.258419	0.968	0.949	3.38145e-13
Trappc4	2.48506e-88	0.258292	0.755	0.465	1.276e-83
Hspa13	1.90828e-86	0.257939	0.725	0.429	9.79845e-82
Nup62	2.18179e-21	0.257882	0.768	0.642	1.12028e-16
Abhd5	2.14391e-62	0.257757	0.629	0.369	1.10083e-57
Ypel5	1.21434e-42	0.257695	0.877	0.721	6.23528e-38
P2rx1	6.25509e-22	0.257623	0.494	0.351	3.2118e-17
Cyb5b	2.38173e-33	0.257595	0.901	0.758	1.22295e-28
Cct3	7.04434e-39	0.257442	0.914	0.773	3.61706e-34
Eif2b2	8.97816e-67	0.257427	0.751	0.49	4.61002e-62
Tmbim6	2.86861e-10	0.257171	0.994	0.992	1.47295e-05
Kif1b	5.18502e-61	0.257013	0.835	0.614	2.66235e-56
Rbmxl1	4.61083e-44	0.256512	0.575	0.339	2.36752e-39
Ap2a2	1.44339e-40	0.25597	0.79	0.609	7.41137e-36
Exoc4	1.83633e-70	0.255897	0.766	0.491	9.42901e-66
Riok3	4.92431e-62	0.25578	0.82	0.598	2.52849e-57
Pakap	5.14084e-51	0.255721	0.806	0.625	2.63967e-46
Sumf1	4.13475e-55	0.255565	0.812	0.591	2.12307e-50
Tbc1d15	5.33488e-76	0.255201	0.721	0.445	2.7393e-71
Hipk3	8.04697e-39	0.255099	0.843	0.662	4.13188e-34
Gpc1	7.22733e-60	0.254953	0.702	0.447	3.71102e-55
Wars	2.24294e-47	0.254917	0.728	0.512	1.15168e-42
Colgalt1	3.14147e-23	0.254811	0.954	0.894	1.61305e-18
Cct5	1.00565e-21	0.254479	0.935	0.834	5.16373e-17
Uap1l1	4.19609e-53	0.254362	0.617	0.381	2.15457e-48
Pdgfb	4.3733e-62	0.254306	0.449	0.198	2.24556e-57
Arhgap24	2.37789e-51	0.254242	0.654	0.421	1.22097e-46
Vps26c	1.16627e-17	0.254154	0.677	0.525	5.98843e-13
Sbds	3.23205e-33	0.254032	0.834	0.661	1.65956e-28
Copb1	2.83438e-47	0.253726	0.888	0.73	1.45537e-42
Slc25a39	2.93154e-23	0.253688	0.921	0.848	1.50526e-18
Inf2	4.22016e-61	0.253414	0.626	0.373	2.16692e-56
Hsd17b12	2.79625e-57	0.253348	0.803	0.577	1.43579e-52
Anp32b	4.46365e-41	0.253031	0.913	0.787	2.29195e-36
Scamp3	1.10369e-29	0.252916	0.849	0.711	5.6671e-25
Srp9	9.38971e-64	0.252557	0.837	0.618	4.82133e-59
Tomm20	1.38708e-45	0.252389	0.851	0.647	7.12223e-41
Vkorc1	3.7771e-25	0.25216	0.942	0.847	1.93943e-20
Hrct1	2.24375e-63	0.25177	0.593	0.321	1.1521e-58
Pnp	4.17618e-52	0.251659	0.791	0.557	2.14435e-47
Pum2	1.68832e-49	0.25131	0.849	0.648	8.66901e-45
Tmx1	3.18467e-50	0.2512	0.84	0.658	1.63523e-45
Mfsd5	3.3651e-35	0.251151	0.765	0.583	1.72788e-30
Pgd	2.93578e-31	0.251116	0.803	0.635	1.50743e-26
Atp13a3	1.30408e-93	0.250979	0.782	0.499	6.69605e-89
Ndrg3	1.34911e-45	0.250886	0.841	0.659	6.9273e-41
Ywhag	1.86747e-24	0.250741	0.895	0.794	9.58891e-20
Septin7	1.2244e-15	0.250388	0.942	0.853	6.28694e-11
Bpnt2	1.81613e-72	0.250265	0.801	0.548	9.3253e-68
Fndc3b	7.06993e-29	0.250229	0.916	0.792	3.6302e-24
X1600012H06Rik	2.08636e-64	0.250167	0.671	0.41	1.07128e-59
Olfr607	0.000530882	-0.250244	0.475	0.489	1
Pde3a	3.08358e-12	-0.250688	0.886	0.904	1.58332e-07
X2900027M19Rik	1.39532e-05	-0.250767	0.426	0.454	0.716457
Pi15	2.03437e-31	-0.251752	0.743	0.801	1.04459e-26
Gm36419	1.15377e-05	-0.253868	0.244	0.292	0.592427
Plekhg3	6.99605e-17	-0.25446	0.72	0.779	3.59226e-12
Gm42857	2.05608e-06	-0.255195	0.419	0.467	0.105574
Arhgef40	0.0297645	-0.25567	0.694	0.624	1
Gpc6	2.50015e-20	-0.256519	0.634	0.695	1.28375e-15
Nkd1	4.21299e-28	-0.257023	0.522	0.632	2.16324e-23
Ehbp1l1	4.15805e-17	-0.257659	0.868	0.901	2.13504e-12
Gm43622	0.00739751	-0.257813	0.374	0.385	1
Gm29371	1.31203e-34	-0.258007	0.702	0.78	6.73687e-30
Apoe	1.49145e-12	-0.260711	0.934	0.92	7.65813e-08
Eva1b	1.45761e-13	-0.26134	0.836	0.822	7.48437e-09
Emb	0.0285361	-0.262435	0.609	0.599	1
Klhdc8b	2.19204e-10	-0.26345	0.493	0.547	1.12555e-05
Kank1	8.54559e-13	-0.265542	0.968	0.97	4.3879e-08
X4930533N22Rik	2.82143e-06	-0.266375	0.319	0.366	0.144872
Olfr839.ps1	0.000589261	-0.267537	0.26	0.291	1
Epb41l2	0.000229442	-0.2685	0.656	0.554	1
Dnmt3a	5.32061e-24	-0.268717	0.72	0.793	2.73198e-19
Tmsb4x	7.57375e-05	-0.269117	0.999	0.999	1
Prdm16	1.1688e-18	-0.26926	0.658	0.74	6.00143e-14
Pnck	1.16174e-37	-0.269265	0.322	0.489	5.96517e-33
Olfr509	3.37222e-05	-0.271481	0.273	0.315	1
Fat4	4.35856e-26	-0.27349	0.443	0.57	2.23799e-21
Gm17131	0.0247212	-0.274073	0.291	0.304	1
Gstt1	1.14502e-17	-0.274449	0.583	0.633	5.87936e-13
Paqr6	1.52928e-34	-0.275289	0.239	0.397	7.85239e-30
Pdk2	2.25217e-05	-0.276272	0.496	0.525	1
Ccdc107	2.45172e-26	-0.277241	0.675	0.734	1.25888e-21
Itpr1	7.81144e-29	-0.27824	0.654	0.737	4.01094e-24
Tmem63a	3.98369e-06	-0.279369	0.76	0.766	0.20455
Laptm4b	0.117952	-0.279462	0.794	0.729	1
Oxct1	2.92278e-10	-0.280216	0.972	0.962	1.50076e-05
Cpt1a	0.00786294	-0.280868	0.736	0.646	1
Psap	2.42674e-21	-0.281704	0.998	0.999	1.24606e-16
Niban1	5.86211e-13	-0.281729	0.901	0.897	3.01002e-08
Gm17555	0.0368821	-0.283123	0.353	0.359	1
Pfkm	6.73354e-09	-0.284025	0.63	0.654	0.000345747
Mtap	1.92066e-28	-0.284932	0.624	0.442	9.86201e-24
Gm48401	0.0397102	-0.28561	0.242	0.255	1
Gm31258	5.62591e-05	-0.287011	0.39	0.427	1
Msi2	1.12852e-16	-0.287317	0.466	0.326	5.79461e-12
Gm48271	5.56314e-09	-0.288604	0.259	0.323	0.000285651
Gm42718	0.461584	-0.290073	0.384	0.366	1
Hspa1a	0.000285862	-0.290536	0.843	0.843	1
Gm43830	1.21224e-05	-0.292332	0.298	0.35	0.62245
Coq8a	6.75641e-13	-0.293608	0.716	0.772	3.46921e-08
Wscd2	1.20143e-15	-0.294121	0.605	0.665	6.16899e-11
Adamtsl5	1.07223e-11	-0.29547	0.812	0.807	5.50558e-07
Vmn2r59	0.00252205	-0.29567	0.432	0.448	1
Nfkbiz	0.000184651	-0.296195	0.701	0.715	1
Hmgcs2	1.9976e-19	-0.297311	0.482	0.569	1.02571e-14
Gm48501	0.00124228	-0.298198	0.254	0.28	1
Pdlim3	1.11491e-15	-0.299309	0.944	0.948	5.72475e-11
Gm48774	0.000268833	-0.299641	0.398	0.425	1
Gstm2	1.68999e-11	-0.299748	0.872	0.852	8.67757e-07
Mir6240	2.79565e-37	-0.299774	0.982	0.98	1.43548e-32
Sh3bgrl	0.000345413	-0.300404	0.966	0.957	1
Pfkp	2.16732e-10	-0.300996	0.878	0.87	1.11285e-05
Npy1r	3.87147e-23	-0.301632	0.612	0.678	1.98789e-18
Speg	1.40074e-19	-0.303025	0.783	0.82	7.1924e-15
Col15a1	6.87858e-35	-0.3036	0.877	0.93	3.53195e-30
Cpq	6.61262e-12	-0.30427	0.875	0.869	3.39538e-07
Wfdc1	4.01918e-16	-0.306082	0.984	0.984	2.06373e-11
Gm48418	0.0341968	-0.306236	0.347	0.357	1
Gm48260	0.00207748	-0.306416	0.392	0.411	1
Gm47932	0.0281599	-0.306655	0.343	0.356	1
Olfr639	0.00343339	-0.308907	0.316	0.341	1
Gm10715	2.22784e-05	-0.310557	0.165	0.211	1
Gm43294	0.565876	-0.311879	0.319	0.31	1
Gm43540	0.00110826	-0.312061	0.245	0.275	1
Dhrs3	1.62708e-19	-0.314477	0.838	0.859	8.35458e-15
A630089N07Rik	0.785603	-0.314644	0.471	0.436	1
Tinagl1	1.05162e-13	-0.315092	0.939	0.94	5.39978e-09
Gm29055	0.550132	-0.315594	0.271	0.244	1
Smoc1	0.069077	-0.315634	0.966	0.941	1
Wdr6	1.5099e-14	-0.315715	0.672	0.717	7.75289e-10
Pde4b	0.793759	-0.318497	0.94	0.889	1
Sertad1	0.356002	-0.321018	0.888	0.818	1
Vmn2r79	0.00171205	-0.321151	0.394	0.415	1
Gm45033	0.00962357	-0.321177	0.573	0.563	1
Xist	1.18898e-18	-0.32134	0.514	0.61	6.10503e-14
Tnxb	1.35147e-27	-0.323562	0.425	0.555	6.93937e-23
Hddc2	1.49071e-09	-0.324542	0.218	0.137	7.65434e-05
Gm48415	0.370435	-0.325195	0.362	0.352	1
Arhgef17	9.72305e-26	-0.325548	0.899	0.931	4.9925e-21
Osr1	2.44453e-11	-0.325744	0.855	0.856	1.25519e-06
Asph	3.37401e-23	-0.326132	0.869	0.894	1.73245e-18
Idh2	4.92883e-17	-0.326135	0.723	0.751	2.53081e-12
Ttc28	3.96758e-19	-0.326873	0.81	0.85	2.03724e-14
Nisch	7.23979e-18	-0.330481	0.956	0.955	3.71742e-13
Olfml2b	5.85985e-11	-0.331149	0.965	0.962	3.00886e-06
Uqcr11	0.0016156	-0.331203	0.861	0.838	1
St3gal2	0.00331731	-0.331653	0.825	0.763	1
Ntrk3	6.89873e-53	-0.332603	0.501	0.658	3.54229e-48
Vmn1r88	0.000499206	-0.333755	0.549	0.558	1
Dpysl3	1.34384e-15	-0.333777	0.965	0.955	6.9002e-11
Gm44715	0.0236617	-0.335655	0.387	0.395	1
Vmn2r76	8.07113e-06	-0.336315	0.801	0.703	0.414429
Fbxo30	1.33015e-11	-0.337925	0.887	0.878	6.8299e-07
Gm47821	0.78714	-0.338067	0.401	0.366	1
Dusp1	1.68069e-05	-0.338251	0.99	0.995	0.862985
Gm49273	0.00493719	-0.338699	0.289	0.314	1
Gm43498	0.0677146	-0.339222	0.437	0.443	1
Aoc3	1.8809e-85	-0.340669	0.54	0.778	9.65783e-81
Gm44189	0.0078533	-0.342102	0.346	0.363	1
Ppp1r12a	4.06048e-26	-0.342477	0.899	0.911	2.08493e-21
Calcoco1	6.98328e-13	-0.342477	0.743	0.759	3.58571e-08
Unc45a	1.85665e-26	-0.342938	0.764	0.826	9.53336e-22
Hsd3b2	0.00425182	-0.34429	0.295	0.318	1
Lypd8l	6.70495e-39	-0.346375	0.286	0.458	3.44279e-34
Olfr46	0.000117524	-0.34706	0.355	0.386	1
Olfr365	0.000542336	-0.349279	0.277	0.312	1
Rbpms	1.58987e-30	-0.350231	0.943	0.942	8.16353e-26
Igsf9	2.96484e-42	-0.351072	0.327	0.504	1.52236e-37
Gm48793	0.000991991	-0.351718	0.413	0.435	1
Gm47056	0.0124443	-0.352104	0.594	0.581	1
Gm47408	2.41035e-05	-0.353369	0.45	0.478	1
Oaz2	5.18328e-14	-0.353463	0.935	0.925	2.66146e-09
Col18a1	3.9288e-33	-0.353602	0.999	0.999	2.01732e-28
Hspg2	1.938e-39	-0.35662	0.983	0.987	9.95107e-35
Svil	1.31917e-42	-0.357888	0.771	0.831	6.77355e-38
Ppp1r12b	1.4778e-35	-0.358052	0.922	0.941	7.58804e-31
Id3	1.79667e-09	-0.3597	0.989	0.978	9.22534e-05
Oat	2.21774e-08	-0.359872	0.994	0.989	0.00113874
Per1	2.5455e-22	-0.360136	0.654	0.727	1.30704e-17
Thra	2.87717e-33	-0.363206	0.763	0.816	1.47734e-28
Pdlim7	3.19222e-30	-0.364909	0.991	0.989	1.63911e-25
Rasl12	7.85988e-29	-0.368125	0.915	0.942	4.03581e-24
Gm4117	0.00385918	-0.369676	0.627	0.632	1
Vmn1r218	0.00760173	-0.372896	0.524	0.527	1
Gm15564	1.24682e-33	-0.37437	0.934	0.958	6.40205e-29
Vmn2r114	0.00100446	-0.375554	0.42	0.44	1
Gm13722	4.94217e-06	-0.376777	0.325	0.372	0.253766
Gm37903	0.0359781	-0.380154	0.341	0.35	1
Gm48541	0.040595	-0.381271	0.454	0.448	1
Trp53inp2	8.83818e-35	-0.383309	0.858	0.884	4.53814e-30
Gm47331	0.04049	-0.383716	0.369	0.374	1
Olfr1336	4.38635e-06	-0.3843	0.542	0.569	0.225226
Tppp3	3.06622e-37	-0.384343	0.627	0.73	1.57441e-32
Map1b	1.43342e-20	-0.386355	0.997	0.991	7.36017e-16
Uaca	5.52949e-06	-0.386973	0.586	0.603	0.283923
Asb2	1.04748e-36	-0.391014	0.56	0.691	5.37848e-32
Ptgis	9.27327e-25	-0.391313	0.994	0.995	4.76154e-20
Gm20186	7.11053e-35	-0.394227	0.938	0.954	3.65105e-30
Smim5	1.20328e-71	-0.394774	0.329	0.56	6.17848e-67
Stom	2.09359e-20	-0.39499	0.827	0.84	1.07499e-15
Gm47147	0.0207172	-0.395827	0.542	0.54	1
Jade2	0.928519	-0.396551	0.218	0.211	1
Rbp1	1.8924e-32	-0.397865	0.913	0.927	9.71693e-28
Kcnab1	8.85696e-32	-0.398553	0.648	0.735	4.54778e-27
Gm37086	2.77598e-05	-0.402145	0.551	0.578	1
Vmn1r55	0.00306867	-0.402877	0.631	0.628	1
Gm31392	0.115812	-0.403098	0.357	0.346	1
Lims2	3.72543e-25	-0.404471	0.969	0.967	1.9129e-20
Npr1	1.10376e-36	-0.407181	0.81	0.869	5.66747e-32
Plin4	7.15881e-39	-0.407305	0.682	0.788	3.67583e-34
Ldhb	3.15759e-21	-0.409479	0.614	0.678	1.62133e-16
Limch1	2.4184e-45	-0.4102	0.727	0.811	1.24178e-40
Slc25a4	1.30513e-15	-0.410441	0.984	0.975	6.70144e-11
Vim	1.91244e-24	-0.412785	1	1	9.81983e-20
Csrp1	1.87796e-30	-0.4129	0.992	0.981	9.64278e-26
Fbln5	4.3252e-33	-0.416006	1	1	2.22086e-28
Sun2	3.38802e-24	-0.416267	0.928	0.929	1.73964e-19
Hyal1	1.82714e-21	-0.416732	0.809	0.834	9.38181e-17
Pkd1	4.40504e-38	-0.418069	0.936	0.961	2.26186e-33
Atp1a2	1.57444e-69	-0.418516	0.814	0.902	8.0843e-65
Gm37102	0.171004	-0.419304	0.345	0.346	1
Gm21750	0.0303611	-0.421734	0.404	0.412	1
Ilk	1.14377e-31	-0.423516	0.981	0.98	5.87293e-27
Rrad	5.49003e-11	-0.424491	0.962	0.965	2.81897e-06
Col4a2	8.56242e-35	-0.424866	0.985	0.989	4.39655e-30
Cavin1	1.77569e-29	-0.425297	0.994	0.989	9.11764e-25
Vasn	6.27597e-27	-0.426561	0.946	0.964	3.22252e-22
Vcl	6.65214e-39	-0.426756	0.962	0.968	3.41568e-34
Stimate	1.43836e-32	-0.428142	0.746	0.822	7.38557e-28
Kcnq1ot1	1.09508e-15	-0.430464	0.933	0.885	5.62288e-11
Gm47611	0.0605385	-0.432377	0.315	0.323	1
Fgl2	1.09052e-18	-0.435285	0.948	0.945	5.59948e-14
E030013I19Rik	1.4644e-46	-0.437803	0.729	0.827	7.51926e-42
Cnn1	5.21192e-34	-0.438728	0.999	0.997	2.67616e-29
Entpd1	3.27716e-56	-0.441488	0.89	0.92	1.68273e-51
Jun	1.91806e-07	-0.442498	0.925	0.932	0.00984865
Arhgef25	2.50187e-33	-0.444688	0.661	0.737	1.28463e-28
Cd200	7.23776e-28	-0.444876	0.972	0.975	3.71637e-23
Ppp1r14a	1.42731e-63	-0.445524	0.848	0.894	7.32882e-59
Junb	0.268258	-0.446131	0.96	0.911	1
Sorl1	6.61335e-40	-0.446642	0.899	0.925	3.39576e-35
Nr1d1	6.02384e-26	-0.446782	0.971	0.974	3.09306e-21
Tln1	3.87002e-42	-0.446835	0.995	0.989	1.98714e-37
Olfr344	0.00360276	-0.448905	0.359	0.372	1
RP23.301N20.5	0.410149	-0.449438	0.378	0.361	1
Col14a1	4.27496e-28	-0.450131	0.666	0.72	2.19506e-23
Rarres2	9.55267e-56	-0.45091	0.912	0.939	4.90501e-51
Ecm2	1.52303e-69	-0.451076	0.736	0.828	7.82032e-65
Tns2	1.72618e-37	-0.452914	0.856	0.889	8.8634e-33
Lmod1	7.53558e-50	-0.452993	0.969	0.973	3.86929e-45
Hcfc1r1	5.26589e-51	-0.454489	0.914	0.928	2.70388e-46
Cnn3	8.89924e-14	-0.457375	0.983	0.982	4.56949e-09
Adamts10	6.70539e-45	-0.458598	0.617	0.736	3.44301e-40
Gm48082	0.00640518	-0.461041	0.299	0.321	1
Selenop	3.04125e-31	-0.46293	0.895	0.919	1.56159e-26
Gm21897	0.00042041	-0.46341	0.4	0.427	1
Cfh	5.38415e-10	-0.463711	0.738	0.711	2.7646e-05
Tacc2	1.50672e-47	-0.467569	0.724	0.832	7.73656e-43
Adamts1	1.67177e-06	-0.468434	0.842	0.832	0.0858406
Sgk1	0.000309086	-0.469184	0.883	0.867	1
A130077B15Rik	0.000127985	-0.472649	0.477	0.508	1
Dstn	1.3286e-15	-0.473801	1	0.998	6.82197e-11
Gm10720	0.166698	-0.474882	0.218	0.226	1
Vmn1r81	0.00071464	-0.475366	0.605	0.616	1
Irag1	8.46493e-61	-0.475629	0.834	0.908	4.34649e-56
Gm48177	0.00247086	-0.478337	0.3	0.326	1
Islr	4.70694e-53	-0.47844	0.866	0.905	2.41687e-48
Pygb	1.90658e-40	-0.480692	0.734	0.796	9.78969e-36
Clu	2.72495e-28	-0.486585	0.999	0.998	1.39918e-23
Gm37404	0.143456	-0.486825	0.354	0.351	1
Isyna1	1.9325e-30	-0.496763	0.651	0.74	9.9228e-26
Mettl23	7.37121e-28	-0.497128	0.465	0.283	3.78489e-23
Atp1b2	2.03677e-79	-0.497499	0.588	0.762	1.04582e-74
Myh10	4.53154e-31	-0.498021	0.94	0.943	2.32681e-26
Gm42445	0.000121437	-0.500004	0.421	0.455	1
Errfi1	0.303058	-0.503659	0.861	0.8	1
Gm47626	0.854235	-0.507928	0.345	0.327	1
Sh3bgr	7.6094e-82	-0.508248	0.665	0.817	3.9072e-77
Thsd4	3.57633e-59	-0.508727	0.844	0.92	1.83634e-54
Gm48498	0.081298	-0.512578	0.388	0.384	1
Itga9	2.35396e-68	-0.518789	0.843	0.928	1.20869e-63
Gm17535	8.93396e-06	-0.520147	0.164	0.213	0.458732
Itih4	1.51748e-23	-0.52062	0.903	0.919	7.79182e-19
Csrnp1	0.000356235	-0.520647	0.67	0.682	1
Gm29408	1.77291e-48	-0.521349	0.925	0.951	9.10336e-44
Anxa6	2.63742e-36	-0.524626	0.986	0.99	1.35424e-31
Ier2	1.09446e-05	-0.525133	0.913	0.893	0.561974
Pygm	1.11988e-59	-0.525352	0.532	0.705	5.75023e-55
Col6a1	1.03497e-41	-0.529953	0.988	0.993	5.31425e-37
Gm48786	0.27382	-0.530933	0.479	0.464	1
Ccn3	1.43655e-36	-0.533426	0.911	0.943	7.37626e-32
Lhfp	2.38703e-28	-0.535087	0.983	0.982	1.22567e-23
Hbb.bs	0.108941	-0.535419	0.436	0.418	1
Colec12	3.15133e-41	-0.535859	0.923	0.939	1.61812e-36
Gm47476	0.0464516	-0.539474	0.402	0.409	1
Lamb2	1.84949e-52	-0.539689	0.985	0.99	9.49655e-48
RP23.48M16.13	2.38541e-33	-0.541245	0.999	0.998	1.22484e-28
Ncam1	6.02422e-48	-0.542146	0.945	0.959	3.09326e-43
Col4a1	5.63922e-59	-0.547816	0.988	0.991	2.89557e-54
Tgfb1i1	3.3403e-42	-0.549704	0.984	0.986	1.71514e-37
Col6a2	2.40882e-47	-0.549711	0.991	0.993	1.23686e-42
Ndrg2	4.6958e-38	-0.557988	0.971	0.976	2.41115e-33
Lgr6	3.50372e-71	-0.561721	0.846	0.94	1.79905e-66
Zyx	8.02588e-40	-0.562294	0.992	0.985	4.12105e-35
Col4a5	9.14846e-62	-0.567028	0.89	0.937	4.69746e-57
Cped1	2.00673e-45	-0.567623	0.91	0.931	1.0304e-40
Gem	1.25643e-05	-0.572354	0.91	0.9	0.645141
Gm47457	0.789943	-0.581259	0.227	0.216	1
Snhg14	0.0583635	-0.584226	0.519	0.442	1
Rgs5	0.000113302	-0.58633	0.675	0.555	1
Itga8	2.46125e-48	-0.589111	0.989	0.988	1.26378e-43
Eln	2.24796e-79	-0.589264	1	1	1.15426e-74
Mfap4	4.84496e-30	-0.591082	0.999	0.998	2.48774e-25
Synpo2	2.74833e-72	-0.591347	0.891	0.943	1.41118e-67
Gm47031	0.00663308	-0.592598	0.333	0.353	1
Hba.a1	0.280822	-0.593167	0.342	0.317	1
Gm37158	0.430165	-0.60083	0.307	0.3	1
Gm47967	2.75898e-05	-0.602434	0.36	0.398	1
Atf3	0.271201	-0.606914	0.898	0.863	1
Olfr635	0.0662951	-0.608385	0.659	0.633	1
Ramp1	8.49782e-78	-0.609234	0.787	0.877	4.36338e-73
Gsn	1.85338e-29	-0.624753	0.999	1	9.51656e-25
Gm10722	0.00381484	-0.628051	0.243	0.27	1
Lrrc17	4.34868e-71	-0.631062	0.562	0.73	2.23292e-66
Tagln	1.08965e-50	-0.633029	1	0.998	5.59505e-46
Gm12840	1.70736e-48	-0.637048	0.976	0.987	8.76677e-44
Col4a6	3.24181e-82	-0.637509	0.659	0.826	1.66457e-77
Zfp36	1.01528e-06	-0.637786	0.912	0.914	0.0521315
Gm48765	0.0880106	-0.638042	0.433	0.436	1
Sfrp2	4.30983e-29	-0.646855	0.91	0.907	2.21297e-24
D10Wsu102e	0.00744104	-0.6484	0.954	0.911	1
Gm47221	0.000813909	-0.652119	0.361	0.397	1
Gm48054	0.192141	-0.658895	0.322	0.319	1
Gm49971	0.110873	-0.659206	0.581	0.555	1
Gm42785	0.073836	-0.662831	0.428	0.427	1
Fbxl22	8.03531e-116	-0.664985	0.535	0.765	4.12589e-111
Pcp4l1	8.94e-81	-0.665298	0.742	0.85	4.59042e-76
Lpp	1.02004e-67	-0.66701	0.998	0.999	5.23761e-63
Denn2b	3.55367e-88	-0.675772	0.846	0.922	1.8247e-83
Gm47673	1.03748e-05	-0.690847	0.506	0.552	0.532717
Heyl	8.43479e-62	-0.692146	0.913	0.927	4.33101e-57
Hba.a2	0.754905	-0.695668	0.461	0.48	1
Gucy1a1	2.16464e-87	-0.699721	0.765	0.881	1.11148e-82
Socs3	5.32535e-07	-0.702001	0.717	0.725	0.0273441
Adcy5	1.32695e-81	-0.702239	0.843	0.932	6.8135e-77
Dmpk	2.79226e-93	-0.70664	0.969	0.981	1.43374e-88
Col3a1	3.33713e-80	-0.718818	1	1	1.71352e-75
Abi3bp	1.84955e-59	-0.720158	0.521	0.68	9.49687e-55
Tpm1	1.69443e-45	-0.721971	0.997	0.996	8.70039e-41
Kctd10	7.98825e-54	-0.722507	0.959	0.968	4.10173e-49
Lars2	7.61815e-34	-0.726985	1	0.999	3.91169e-29
Htra3	2.03012e-68	-0.742219	0.955	0.975	1.0424e-63
Gm48119	0.032145	-0.746055	0.353	0.363	1
Gstm1	1.26638e-70	-0.75778	0.963	0.977	6.50247e-66
Myl6	2.22033e-75	-0.771116	0.999	0.998	1.14007e-70
Irf1	0.000276103	-0.778988	0.703	0.69	1
Tns1	1.53444e-83	-0.779813	0.998	0.995	7.87891e-79
Pbxip1	1.04867e-85	-0.782826	0.964	0.984	5.38458e-81
Csrp2	2.703e-58	-0.782875	0.997	0.997	1.38791e-53
Acta2	6.41133e-76	-0.793355	1	1	3.29203e-71
Vmn2r53	0.0208572	-0.796542	0.771	0.738	1
Gm37515	0.00903433	-0.796572	0.482	0.491	1
Flna	1.33899e-81	-0.799659	1	0.999	6.8753e-77
Gm47628	0.0034038	-0.808644	0.392	0.411	1
Olfr1307	0.0227803	-0.808958	0.595	0.583	1
Fmo2	5.26129e-92	-0.823176	0.653	0.791	2.70151e-87
Fblim1	6.33805e-77	-0.824541	0.992	0.99	3.2544e-72
Actg2	3.68902e-42	-0.843266	0.846	0.898	1.8942e-37
Fosb	3.56157e-28	-0.85356	0.584	0.741	1.82876e-23
Tsc22d1	3.86902e-59	-0.857515	0.984	0.984	1.98662e-54
Ckb	1.19743e-58	-0.861148	0.866	0.899	6.14845e-54
Cpe	3.67891e-73	-0.867351	0.998	0.998	1.88901e-68
Gm49534	0.0183285	-0.891524	0.577	0.569	1
Gm48309	1.9548e-06	-0.896536	0.64	0.653	0.100373
Il11ra1	9.77373e-82	-0.900726	0.921	0.938	5.01852e-77
Gm47933	0.100394	-0.907598	0.556	0.539	1
Lamc3	6.34496e-57	-0.90765	0.48	0.657	3.25795e-52
Npnt	1.12945e-85	-0.908037	0.984	0.986	5.79938e-81
Ogn	7.17157e-91	-0.923563	0.87	0.918	3.68239e-86
Sparcl1	1.05005e-36	-0.924417	0.916	0.95	5.39167e-32
Crispld2	3.42076e-72	-0.937754	0.938	0.97	1.75646e-67
Casq1	1.5788e-56	-0.946193	0.632	0.781	8.10666e-52
Gm37954	0.00770068	-0.985355	0.569	0.571	1
Tpm2	1.98264e-94	-1.00625	0.999	0.997	1.01803e-89
Tcap	5.4078e-110	-1.0385	0.494	0.749	2.77674e-105
Gm48216	0.11186	-1.06305	0.501	0.486	1
Hspb6	7.01216e-113	-1.06671	0.908	0.943	3.60054e-108
Gm17132	0.609864	-1.07293	0.549	0.498	1
Cbr2	2.12521e-121	-1.07973	0.932	0.959	1.09123e-116
Smtn	2.8864e-137	-1.12283	0.997	0.996	1.48208e-132
Mylk	8.8079e-135	-1.14939	0.986	0.992	4.52259e-130
Ltbp4	5.03491e-155	-1.15651	0.958	0.987	2.58528e-150
Fos	1.58072e-30	-1.16165	0.876	0.915	8.11652e-26
Gm42519	0.258113	-1.16632	0.583	0.522	1
Sost	4.11806e-165	-1.16758	0.704	0.913	2.1145e-160
Gm48269	0.451605	-1.18862	0.43	0.385	1
Egr1	1.14287e-40	-1.3053	0.868	0.928	5.86827e-36
Nr4a1	1.78107e-36	-1.31085	0.916	0.946	9.14528e-32
Gm47164	0.000158703	-1.46163	0.408	0.435	1
Myh11	1.87214e-162	-1.46899	0.997	0.998	9.61286e-158
Gm11168	0.42643	-1.5345	0.467	0.454	1
Myl9	3.74007e-170	-1.56231	1	1	1.92041e-165
Gm47578	0.225253	-1.63042	0.572	0.556	1
Gm10721	0.391492	-1.95252	0.464	0.462	1
Gm10717	0.247206	-2.12214	0.51	0.508	1
Gm10801	0.164394	-2.35738	0.544	0.538	1
Gm10718	0.468121	-2.56606	0.445	0.436	1
Gm10719	0.194063	-3.03222	0.571	0.58	1
Gm10800	0.0834063	-4.05473	0.725	0.755	1

## Sheet: Table S8
ONTOLOGY	ID	Description	setSize	enrichmentScore	NES	pvalue	p.adjust	qvalue	rank	leading_edge	core_enrichment
BP	GO:0043069	negative regulation of programmed cell death	96	0.476682	2.72166	0.000189897	0.00269693	0.00186756	214	tags=47%, list=22%, signal=41%	Hspa5/Spp1/Thbs1/Fn1/Cdkn1a/Lgals3/Hmox1/Hsp90b1/Timp1/Ccng1/Sqstm1/Mdm2/Serpine1/Aqp1/Prnp/Ptgs2/Herpud1/Nupr1/Cd44/Pea15a/Tgfb2/Fth1/Cryab/Mt1/Gas6/Ctsh/Ube2b/Ghitm/Cdsn/Arf4/Ptma/Hspb1/Plk2/Atp6v0c/Tmbim1/Atf4/Xbp1/Grina/Lgmn/Dnajc3/Selenos/Dnajc5/Asns/Cx3cl1/Ccn1
BP	GO:0043067	regulation of programmed cell death	147	0.434467	2.70018	0.000190331	0.00269693	0.00186756	279	tags=52%, list=28%, signal=44%	Hspa5/Spp1/Thbs1/Fn1/Ccn2/Cdkn1a/Phlda3/Lgals3/Hmox1/Hsp90b1/Ctsd/Timp1/Ccng1/Sqstm1/Mdm2/Serpine1/Aqp1/Lox/Pdia3/Prnp/Ptgs2/Hspa9/Gadd45g/Herpud1/Nupr1/Cd44/Pea15a/Tgfb2/P4hb/Ddit3/Fth1/Trp53inp1/Cryab/Mt1/Gas6/Anxa1/Ctsh/Mmp2/Perp/Hsp90aa1/Ube2b/Ghitm/Cdsn/Arf4/Ptma/Hspb1/Plk2/Atp6v0c/Tmbim1/Atf4/Xbp1/Grina/Degs1/Itm2c/Lgmn/Dnajc3/Selenos/Dnajc5/Asns/Cx3cl1/Ccn1/Txnrd1/Cdc42/Plaur/Bax/Foxp1/Gja…
BP	GO:0033554	cellular response to stress	146	0.429258	2.66133	0.000191022	0.00269693	0.00186756	194	tags=38%, list=20%, signal=36%	Hspa5/Spp1/Thbs1/Cdkn1a/Phlda3/Ctsl/Hmox1/Hsp90b1/Gdf15/Calr/Sncg/Tnc/Ccng1/Sqstm1/Mdm2/Pdia4/Aqp1/Pdia3/Pdia6/Manf/Ptgs2/Comt/Tmed2/Herpud1/Nupr1/Cd44/Tgfb2/Dnajb9/Chac1/P4hb/Ddit3/Aen/Trp53inp1/Cryab/Gas6/Anxa1/Mmp2/Plec/Hsp90aa1/Ube2b/Hspb1/Plk2/Sel1l/Trib3/Ube2d3/Canx/Atf4/Xbp1/H13/Grina/Vcp/Zbtb38/Sar1a/Dnajc3/Selenos
MF	GO:0005102	signaling receptor binding	117	0.440542	2.62124	0.000190259	0.00269693	0.00186756	272	tags=54%, list=28%, signal=44%	Spp1/Thbs1/Fn1/Ccn2/Lgals3/Hsp90b1/Gdf15/Timp1/Calr/Tnc/Ccn5/Sqstm1/Vcam1/Mdm2/Pdia4/Serpine1/Aqp1/Pdia3/Manf/Prnp/Plat/Tmed2/Myl12a/Cd44/Tgfb2/Chac1/P4hb/Mfge8/Gas6/Cd81/Hsp90aa1/Pdgfc/Arf4/Pgf/Dnajb11/Osmr/Cd9/Serpine2/Canx/Timp2/Tmbim1/Uchl1/Vcp/Itgb5/Fst/Picalm/Eng/Ccn4/Cx3cl1/Ccn1/Cdc42/Plaur/Angptl2/Wls/Gja1/Anxa5/Srpx2/Cd151/Hspa8/Hmga1/Itga5/Bdnf/Il6st
BP	GO:0042981	regulation of apoptotic process	141	0.424837	2.61991	0.000189897	0.00269693	0.00186756	272	tags=50%, list=28%, signal=43%	Hspa5/Spp1/Thbs1/Fn1/Ccn2/Cdkn1a/Phlda3/Lgals3/Hmox1/Hsp90b1/Ctsd/Timp1/Ccng1/Mdm2/Serpine1/Aqp1/Lox/Pdia3/Prnp/Ptgs2/Hspa9/Gadd45g/Herpud1/Nupr1/Cd44/Pea15a/Tgfb2/P4hb/Ddit3/Trp53inp1/Cryab/Mt1/Gas6/Anxa1/Ctsh/Mmp2/Perp/Hsp90aa1/Ube2b/Ghitm/Arf4/Ptma/Hspb1/Plk2/Tmbim1/Atf4/Xbp1/Grina/Degs1/Itm2c/Lgmn/Dnajc3/Selenos/Dnajc5/Asns/Cx3cl1/Ccn1/Txnrd1/Cdc42/Plaur/Bax/Foxp1/Gja1/Anxa5/Sfrp4/Sdf2l1/Hsph…
BP	GO:0043066	negative regulation of apoptotic process	91	0.465061	2.61863	0.000189645	0.00269693	0.00186756	272	tags=54%, list=28%, signal=43%	Hspa5/Spp1/Thbs1/Fn1/Cdkn1a/Lgals3/Hmox1/Hsp90b1/Timp1/Ccng1/Mdm2/Serpine1/Aqp1/Prnp/Ptgs2/Herpud1/Nupr1/Cd44/Pea15a/Tgfb2/Cryab/Mt1/Gas6/Ctsh/Ube2b/Ghitm/Arf4/Ptma/Hspb1/Plk2/Tmbim1/Atf4/Xbp1/Grina/Lgmn/Dnajc3/Selenos/Dnajc5/Asns/Cx3cl1/Ccn1/Plaur/Bax/Foxp1/Hsph1/Hspa8/Itga5/Bdnf/Il6st
CC	GO:0045177	apical part of cell	42	0.548787	2.57814	0.000189681	0.00269693	0.00186756	141	tags=45%, list=14%, signal=40%	Spp1/Fn1/Ctsl/Slc3a2/Vcam1/Aqp1/Pdia3/Plat/Igfbp2/Cd44/Fat1/Plpp1/Iqgap1/Anxa1/Cd81/Plec/Hsp90aa1/Osmr/Cd9
BP	GO:0008219	cell death	182	0.398144	2.55835	0.00019073	0.00269693	0.00186756	138	tags=30%, list=14%, signal=31%	Hspa5/Spp1/Thbs1/Fn1/Ccn2/Cdkn1a/Phlda3/Ctsl/Lgals3/Hmox1/Hsp90b1/Ctsd/Tnfrsf11b/Timp1/Ccng1/Sqstm1/Mdm2/Serpine1/Aqp1/Lox/Pdia3/Sulf1/Prnp/Ptgs2/Hspa9/Gadd45g/Herpud1/Nupr1/Cd44/Pea15a/Tgfb2/Chac1/P4hb/Ddit3/Aen/Fth1/Trp53inp1/Cryab/Mt1/Gas6/Anxa1/Ctsh/Mmp2/Perp/Hsp90aa1/Ube2b/Ghitm/Cdsn/Arf4/Ptma/Hspb1/Plk2/Trib3/Atp6v0c
BP	GO:0012501	programmed cell death	182	0.398144	2.55835	0.00019073	0.00269693	0.00186756	138	tags=30%, list=14%, signal=31%	Hspa5/Spp1/Thbs1/Fn1/Ccn2/Cdkn1a/Phlda3/Ctsl/Lgals3/Hmox1/Hsp90b1/Ctsd/Tnfrsf11b/Timp1/Ccng1/Sqstm1/Mdm2/Serpine1/Aqp1/Lox/Pdia3/Sulf1/Prnp/Ptgs2/Hspa9/Gadd45g/Herpud1/Nupr1/Cd44/Pea15a/Tgfb2/Chac1/P4hb/Ddit3/Aen/Fth1/Trp53inp1/Cryab/Mt1/Gas6/Anxa1/Ctsh/Mmp2/Perp/Hsp90aa1/Ube2b/Ghitm/Cdsn/Arf4/Ptma/Hspb1/Plk2/Trib3/Atp6v0c
BP	GO:0045861	negative regulation of proteolysis	18	0.700707	2.5564	0.000190114	0.00269693	0.00186756	152	tags=67%, list=15%, signal=57%	Thbs1/Timp1/Mdm2/Serpine1/Anxa8/Plat/Chac1/Tmed10/Ctsz/Serpine2/Serpinh1/Timp2
BP	GO:0034976	response to endoplasmic reticulum stress	51	0.516732	2.5502	0.000191095	0.00269693	0.00186756	194	tags=49%, list=20%, signal=42%	Hspa5/Thbs1/Hsp90b1/Calr/Pdia4/Pdia3/Pdia6/Manf/Tmed2/Herpud1/Nupr1/Dnajb9/Chac1/P4hb/Ddit3/Sel1l/Trib3/Canx/Atf4/Xbp1/H13/Grina/Vcp/Dnajc3/Selenos
CC	GO:0016324	apical plasma membrane	35	0.566329	2.5298	0.000191278	0.00269693	0.00186756	141	tags=49%, list=14%, signal=43%	Fn1/Ctsl/Slc3a2/Vcam1/Aqp1/Pdia3/Igfbp2/Cd44/Fat1/Plpp1/Iqgap1/Anxa1/Cd81/Plec/Hsp90aa1/Osmr/Cd9
BP	GO:0006915	apoptotic process	173	0.38956	2.4869	0.000189466	0.00269693	0.00186756	137	tags=29%, list=14%, signal=30%	Hspa5/Spp1/Thbs1/Fn1/Ccn2/Cdkn1a/Phlda3/Lgals3/Hmox1/Hsp90b1/Ctsd/Tnfrsf11b/Timp1/Ccng1/Sqstm1/Mdm2/Serpine1/Aqp1/Lox/Pdia3/Sulf1/Prnp/Ptgs2/Hspa9/Gadd45g/Herpud1/Nupr1/Cd44/Pea15a/Tgfb2/Chac1/P4hb/Ddit3/Aen/Trp53inp1/Cryab/Mt1/Gas6/Anxa1/Ctsh/Mmp2/Perp/Hsp90aa1/Ube2b/Ghitm/Arf4/Ptma/Hspb1/Plk2/Trib3
CC	GO:0030141	secretory granule	39	0.539706	2.474	0.000192345	0.00269693	0.00186756	314	tags=74%, list=32%, signal=53%	Thbs1/Ctsl/Calr/Serpine1/Aqp1/Pdia3/Plat/Tmed2/Tgfb2/Tmed10/Mfge8/Ctsh/Anxa3/Serpine2/Col1a1/Lamp1/Fstl3/Dnajc5/Cdc42/Bsg/Cct6a/Bdnf/Myh9/Itgb1/Fas/Hgs/Sparc/Adam15/Vamp3
BP	GO:0042060	wound healing	59	0.482471	2.46429	0.000191718	0.00269693	0.00186756	255	tags=58%, list=26%, signal=45%	Thbs1/Fn1/Cdkn1a/Hmox1/Timp1/Pdia4/Serpine1/Klkb1/Aqp1/Pdia3/Pdia6/Anxa8/Smoc2/Plat/Cd44/Tgfb2/Gas6/Cd109/Anxa1/Plec/Cd9/Serpine2/Cldn3/Xbp1/Phldb2/Itgb5/Eng/Ccn4/Cx3cl1/Ccn1/Plaur/Angptl2/Anxa5/Cd151
BP	GO:0060326	cell chemotaxis	35	0.550942	2.46107	0.000191278	0.00269693	0.00186756	129	tags=46%, list=13%, signal=41%	Spp1/Thbs1/Lgals3/Calr/Vcam1/Serpine1/Lox/Smoc2/Tgfb2/Gas6/Anxa1/Mmp2/Plec/Perp/Pgf/Hspb1
BP	GO:0006935	chemotaxis	41	0.52878	2.45997	0.000191571	0.00269693	0.00186756	129	tags=41%, list=13%, signal=38%	Spp1/Thbs1/Fn1/Lgals3/Calr/Vcam1/Serpine1/Lox/Smoc2/Tgfb2/Gas6/Anxa1/Mmp2/Plec/Perp/Pgf/Hspb1
BP	GO:0042330	taxis	41	0.52878	2.45997	0.000191571	0.00269693	0.00186756	129	tags=41%, list=13%, signal=38%	Spp1/Thbs1/Fn1/Lgals3/Calr/Vcam1/Serpine1/Lox/Smoc2/Tgfb2/Gas6/Anxa1/Mmp2/Plec/Perp/Pgf/Hspb1
MF	GO:0004857	enzyme inhibitor activity	41	0.523109	2.43359	0.000191571	0.00269693	0.00186756	152	tags=41%, list=15%, signal=37%	Hspa5/Thbs1/Cdkn1a/Hsp90b1/Timp1/Rcan1/Serpine1/Prnp/Igfbp2/Cd109/Anxa1/Hspb1/Anxa3/Trib3/Serpine2/Serpinh1/Timp2
BP	GO:2001233	regulation of apoptotic signaling pathway	49	0.497371	2.43172	0.000189861	0.00269693	0.00186756	234	tags=55%, list=24%, signal=44%	Thbs1/Lgals3/Hmox1/Mdm2/Serpine1/Pdia3/Ptgs2/Herpud1/Nupr1/Cd44/Pea15a/Tgfb2/P4hb/Ddit3/Ctsh/Mmp2/Ghitm/Hspb1/Tmbim1/Atf4/Xbp1/Grina/Itm2c/Selenos/Cx3cl1/Plaur/Bax
BP	GO:0030595	leukocyte chemotaxis	25	0.600794	2.43067	0.000192456	0.00269693	0.00186756	127	tags=48%, list=13%, signal=43%	Spp1/Thbs1/Lgals3/Calr/Serpine1/Tgfb2/Gas6/Anxa1/Mmp2/Plec/Perp/Pgf
BP	GO:0097190	apoptotic signaling pathway	71	0.45561	2.4286	0.000191461	0.00269693	0.00186756	178	tags=41%, list=18%, signal=36%	Thbs1/Cdkn1a/Phlda3/Lgals3/Hmox1/Mdm2/Serpine1/Pdia3/Ptgs2/Herpud1/Nupr1/Cd44/Pea15a/Tgfb2/Chac1/P4hb/Ddit3/Aen/Ctsh/Mmp2/Perp/Ghitm/Hspb1/Trib3/Tmbim1/Atf4/Xbp1/Grina/Itm2c
BP	GO:0050900	leukocyte migration	38	0.532114	2.42856	0.000191131	0.00269693	0.00186756	141	tags=42%, list=14%, signal=38%	Spp1/Thbs1/Lgals3/Gdf15/Calr/Vcam1/Serpine1/Tgfb2/Gas6/Anxa1/Cd81/Mmp2/Plec/Perp/Pgf/Cd9
MF	GO:0048018	receptor ligand activity	27	0.585911	2.42695	0.00019253	0.00269693	0.00186756	127	tags=44%, list=13%, signal=40%	Spp1/Fn1/Ccn2/Lgals3/Gdf15/Timp1/Ccn5/Manf/Tgfb2/Gas6/Pdgfc/Pgf
MF	GO:0030545	signaling receptor regulator activity	31	0.558081	2.40793	0.000192604	0.00269693	0.00186756	127	tags=42%, list=13%, signal=38%	Spp1/Fn1/Ccn2/Lgals3/Gdf15/Timp1/Ccn5/Manf/Igfbp2/Tgfb2/Gas6/Pdgfc/Pgf
BP	GO:0051604	protein maturation	64	0.462887	2.40646	0.000192938	0.00269693	0.00186756	285	tags=59%, list=29%, signal=45%	Hspa5/Thbs1/Ctsl/Hsp90b1/Calr/Mdm2/Pdia4/Serpine1/Klkb1/Pdia3/Plat/Hspa9/Chac1/P4hb/Cryab/Ctsh/Txndc5/Hsp90aa1/Ctsz/Hspb1/Dnajb11/Serpine2/Canx/Serpinh1/H13/Lgmn/Dnajc3/Dnajc5/Atp6ap2/Plaur/Cct8/Sdf2l1/Hsph1/Hspa8/Fkbp9/Cct6a/Timm17a/Myh9
BP	GO:0048145	regulation of fibroblast proliferation	17	0.667766	2.39262	0.000189215	0.00269693	0.00186756	128	tags=59%, list=13%, signal=52%	Fn1/Cdkn1a/Serpine1/Aqp1/Nupr1/Fth1/Trp53inp1/Gas6/Pdgfc/Tgif1
MF	GO:0030546	signaling receptor activator activity	28	0.570689	2.38936	0.000192123	0.00269693	0.00186756	127	tags=43%, list=13%, signal=38%	Spp1/Fn1/Ccn2/Lgals3/Gdf15/Timp1/Ccn5/Manf/Tgfb2/Gas6/Pdgfc/Pgf
CC	GO:0005790	smooth endoplasmic reticulum	11	0.777306	2.38666	0.000190913	0.00269693	0.00186756	44	tags=55%, list=4%, signal=53%	Hspa5/Hsp90b1/Calr/Pdia4/Pdia3/Pdia6
BP	GO:0097193	intrinsic apoptotic signaling pathway	41	0.511314	2.37872	0.000191571	0.00269693	0.00186756	170	tags=46%, list=17%, signal=40%	Cdkn1a/Phlda3/Hmox1/Mdm2/Ptgs2/Herpud1/Nupr1/Cd44/Chac1/P4hb/Ddit3/Aen/Mmp2/Perp/Hspb1/Trib3/Atf4/Xbp1/Grina
BP	GO:0006986	response to unfolded protein	26	0.580338	2.37766	0.000192864	0.00269693	0.00186756	194	tags=58%, list=20%, signal=48%	Hspa5/Thbs1/Pdia6/Manf/Tmed2/Herpud1/Dnajb9/Chac1/Ddit3/Hsp90aa1/Hspb1/Atf4/Xbp1/Dnajc3/Selenos
BP	GO:0035966	response to topologically incorrect protein	29	0.562688	2.37505	0.000193536	0.00269693	0.00186756	269	tags=69%, list=27%, signal=52%	Hspa5/Thbs1/Pdia6/Manf/Tmed2/Herpud1/Dnajb9/Chac1/Ddit3/Hsp90aa1/Hspb1/Atf4/Xbp1/Vcp/Dnajc3/Selenos/Bax/Sdf2l1/Hsph1/Serp1
CC	GO:0005576	extracellular region	206	0.360333	2.36771	0.000190803	0.00269693	0.00186756	155	tags=30%, list=16%, signal=32%	Hspa5/Spp1/Thbs1/Ftl1/Fn1/Ccn2/Ctsl/Lgals3/Hsp90b1/Gdf15/Fbln2/Ctsd/Tnfrsf11b/Timp1/Calr/Tnc/Ccn5/Creld2/Vcam1/Pdia4/Serpine1/Klkb1/Aqp1/Lox/Pdia3/Sulf1/Pdia6/Manf/Smoc2/Plat/Igfbp2/Col8a1/Lrrc32/Cd44/Tgfb2/Ltbp2/Cgref1/Fth1/Pgrmc1/Col5a2/Mfge8/Cryab/Gas6/Ccdc80/Cd109/Anxa1/Cd81/Ctsh/Mmp2/Mcfd2/Cdsn/Ctsz/Pdgfc/Pgf/Dnajb11/Cd9/Serpine2/Wwp2/Serpinh1/Timp2/Col1a1
BP	GO:0009611	response to wounding	78	0.43501	2.36143	0.000191865	0.00269693	0.00186756	267	tags=54%, list=27%, signal=43%	Thbs1/Fn1/Cdkn1a/Hmox1/Timp1/Tnc/Pdia4/Serpine1/Klkb1/Aqp1/Pdia3/Pdia6/Anxa8/Comt/Smoc2/Plat/Cd44/Tgfb2/Ddit3/Gas6/Cd109/Anxa1/Mmp2/Plec/Cd9/Serpine2/Cldn3/Xbp1/Phldb2/Itgb5/Eng/Sulf2/Ccn4/Cx3cl1/Ccn1/Plaur/Bax/Angptl2/Anxa5/Cd151/Hmga1/Itga5
CC	GO:0009986	cell surface	87	0.423549	2.35903	0.000191205	0.00269693	0.00186756	316	tags=60%, list=32%, signal=45%	Hspa5/Thbs1/Ctsl/Lgals3/Calr/Slc3a2/Ccn5/Vcam1/Pdia4/Pdia3/Sulf1/Prnp/Plat/Lrrc32/Cd44/Tgfb2/P4hb/Mfge8/Cryab/Anxa1/Hsp90aa1/Ctsz/Pdgfc/Osmr/Ckap4/Cd9/Timp2/Lamp1/H13/Itgb5/Picalm/Eng/Sulf2/Atp6ap2/Cx3cl1/Plaur/Cd63/Cdh13/Anxa5/Sfrp4/Srpx2/Cd151/Hspa8/Itga5/Il6st/Clic4/Itgb1/Fas/Sparc/Adam15/Vamp3/Tnfrsf22
CC	GO:0005793	endoplasmic reticulum-Golgi intermediate compartment	18	0.64367	2.34831	0.000190114	0.00269693	0.00186756	111	tags=50%, list=11%, signal=45%	Hspa5/Fn1/Pdia6/Tmed2/P4hb/Tmed10/Surf4/Mcfd2/Vmp1
BP	GO:0001775	cell activation	81	0.427983	2.34038	0.000192086	0.00269693	0.00186756	143	tags=35%, list=14%, signal=32%	Thbs1/Fn1/Ccn2/Cdkn1a/Ctsl/Lgals3/Hmox1/Vcam1/Mdm2/Pdia4/Pdia3/Pdia6/Prnp/Plat/Igfbp2/Gadd45g/Lrrc32/Cd44/Dnajb9/Gas6/Anxa1/Cd81/Ddost/Hsp90aa1/Hspb1/Anxa3/Cd9/Serpine2
BP	GO:0002694	regulation of leukocyte activation	36	0.517202	2.3254	0.000191608	0.00269693	0.00186756	129	tags=39%, list=13%, signal=35%	Thbs1/Fn1/Cdkn1a/Lgals3/Vcam1/Prnp/Igfbp2/Lrrc32/Cd44/Gas6/Anxa1/Cd81/Hsp90aa1/Hspb1
BP	GO:0009968	negative regulation of signal transduction	127	0.382073	2.30653	0.000190585	0.00269693	0.00186756	201	tags=39%, list=20%, signal=35%	Hspa5/Thbs1/Phlda3/Lgals3/Hmox1/Gdf15/Tnfrsf11b/Calr/Rcan1/Sqstm1/Mdm2/Serpine1/Lox/Sulf1/Pdia6/Prnp/Ptgs2/Tmed2/Herpud1/Lrrc32/Cd44/Pea15a/Tgfb2/Dnajb9/Chac1/Ddit3/Gas6/Cd109/Adipor1/Ube2b/Ghitm/Tgif1/Hspb1/Serpine2/Timp2/Tmbim1/Atf4/Uchl1/Xbp1/Grina/Vcp/Fst/Lgmn/Sulf2/Sar1a/Litaf/Selenos/Fstl3/Ddit4l
BP	GO:0050670	regulation of lymphocyte proliferation	17	0.641464	2.29838	0.000189215	0.00269693	0.00186756	100	tags=53%, list=10%, signal=48%	Cdkn1a/Lgals3/Vcam1/Prnp/Igfbp2/Lrrc32/Cd44/Anxa1/Cd81
CC	GO:0099503	secretory vesicle	58	0.450184	2.28843	0.000192901	0.00269693	0.00186756	314	tags=62%, list=32%, signal=45%	Thbs1/Ctsl/Calr/Serpine1/Aqp1/Pdia3/Plat/Tmed2/Tgfb2/Tmed10/Mfge8/Ctsh/Anxa3/Atp6v0c/Serpine2/Col1a1/Lamp1/Picalm/Fstl3/Dnajc5/Atp6ap2/Cdc42/Bsg/Anxa5/Hspa8/Cct6a/Sec22b/Bdnf/Myh9/Itgb1/Fas/Hgs/Bcl2l1/Sparc/Adam15/Vamp3
CC	GO:0005615	extracellular space	154	0.365385	2.28671	0.000190585	0.00269693	0.00186756	155	tags=31%, list=16%, signal=30%	Spp1/Thbs1/Fn1/Ccn2/Ctsl/Lgals3/Gdf15/Ctsd/Tnfrsf11b/Timp1/Calr/Tnc/Ccn5/Creld2/Vcam1/Pdia4/Serpine1/Klkb1/Aqp1/Lox/Pdia3/Sulf1/Pdia6/Manf/Smoc2/Plat/Igfbp2/Col8a1/Lrrc32/Tgfb2/Col5a2/Mfge8/Gas6/Cd109/Anxa1/Cd81/Ctsh/Mmp2/Ctsz/Pdgfc/Pgf/Dnajb11/Cd9/Serpine2/Serpinh1/Timp2/Col1a1
BP	GO:0050865	regulation of cell activation	45	0.477751	2.28426	0.000189717	0.00269693	0.00186756	143	tags=38%, list=14%, signal=34%	Thbs1/Fn1/Ccn2/Cdkn1a/Lgals3/Vcam1/Prnp/Igfbp2/Lrrc32/Cd44/Gas6/Anxa1/Cd81/Hsp90aa1/Hspb1/Cd9/Serpine2
BP	GO:0031638	zymogen activation	11	0.742471	2.2797	0.000190913	0.00269693	0.00186756	143	tags=73%, list=14%, signal=63%	Thbs1/Ctsl/Serpine1/Klkb1/Plat/Ctsh/Ctsz/Serpine2
BP	GO:0010648	negative regulation of cell communication	132	0.374213	2.27534	0.00018997	0.00269693	0.00186756	201	tags=38%, list=20%, signal=35%	Hspa5/Thbs1/Phlda3/Lgals3/Hmox1/Gdf15/Tnfrsf11b/Calr/Rcan1/Sqstm1/Mdm2/Serpine1/Lox/Sulf1/Pdia6/Prnp/Ptgs2/Tmed2/Herpud1/Lrrc32/Cd44/Pea15a/Tgfb2/Dnajb9/Chac1/Ddit3/Gas6/Cd109/Adipor1/Ube2b/Ghitm/Tgif1/Hspb1/Plk2/Serpine2/Timp2/Tmbim1/Atf4/Uchl1/Xbp1/Grina/Vcp/Fst/Lgmn/Sulf2/Sar1a/Litaf/Selenos/Fstl3/Ddit4l
BP	GO:0023057	negative regulation of signaling	132	0.374213	2.27534	0.00018997	0.00269693	0.00186756	201	tags=38%, list=20%, signal=35%	Hspa5/Thbs1/Phlda3/Lgals3/Hmox1/Gdf15/Tnfrsf11b/Calr/Rcan1/Sqstm1/Mdm2/Serpine1/Lox/Sulf1/Pdia6/Prnp/Ptgs2/Tmed2/Herpud1/Lrrc32/Cd44/Pea15a/Tgfb2/Dnajb9/Chac1/Ddit3/Gas6/Cd109/Adipor1/Ube2b/Ghitm/Tgif1/Hspb1/Plk2/Serpine2/Timp2/Tmbim1/Atf4/Uchl1/Xbp1/Grina/Vcp/Fst/Lgmn/Sulf2/Sar1a/Litaf/Selenos/Fstl3/Ddit4l
BP	GO:0016485	protein processing	25	0.561514	2.27176	0.000192456	0.00269693	0.00186756	204	tags=60%, list=21%, signal=49%	Thbs1/Ctsl/Hsp90b1/Mdm2/Serpine1/Klkb1/Plat/Chac1/P4hb/Ctsh/Ctsz/Serpine2/H13/Lgmn/Atp6ap2
BP	GO:0030155	regulation of cell adhesion	84	0.409074	2.26031	0.000189789	0.00269693	0.00186756	164	tags=36%, list=17%, signal=33%	Spp1/Thbs1/Fn1/Lgals3/Fbln2/Calr/Tnc/Vcam1/Serpine1/Prnp/Smoc2/Igfbp2/Col8a1/Lrrc32/Cd44/Tgfb2/P4hb/Ccdc80/Iqgap1/Anxa1/Cd81/Mmp2/Hsp90aa1/Cdsn/Hspb1/Cd9/Serpine2/Col1a1/Xbp1/Phldb2
CC	GO:0000323	lytic vacuole	49	0.460635	2.25212	0.000189861	0.00269693	0.00186756	346	tags=67%, list=35%, signal=46%	Ftl1/Ctsl/Ctsd/Calr/Slc3a2/Sqstm1/Fth1/Cryab/Mt1/Anxa1/Ctsh/Fuca1/Slc48a1/Ctsz/Tmbim1/Lamp1/Itm2c/Lgmn/Sar1a/Litaf/Atp6ap2/Npc2/Cd63/Hspa8/Hgs/Arl8b/Rheb/Cltc/Plbd2/Anxa2/Scarb2/Rnf13/Tsc2
CC	GO:0005764	lysosome	49	0.460635	2.25212	0.000189861	0.00269693	0.00186756	346	tags=67%, list=35%, signal=46%	Ftl1/Ctsl/Ctsd/Calr/Slc3a2/Sqstm1/Fth1/Cryab/Mt1/Anxa1/Ctsh/Fuca1/Slc48a1/Ctsz/Tmbim1/Lamp1/Itm2c/Lgmn/Sar1a/Litaf/Atp6ap2/Npc2/Cd63/Hspa8/Hgs/Arl8b/Rheb/Cltc/Plbd2/Anxa2/Scarb2/Rnf13/Tsc2
BP	GO:0010629	negative regulation of gene expression	76	0.414982	2.24317	0.000191278	0.00269693	0.00186756	194	tags=38%, list=20%, signal=33%	Thbs1/Fn1/Ccn2/Cdkn1a/Hmox1/Calr/Mdm2/Serpine1/Prnp/Plat/Lrrc32/Tgfb2/Chac1/Ddit3/Trp53inp1/Cryab/Gas6/Anxa1/Resf1/H3f3b/Ctsz/Tgif1/Serpine2/Wwp2/Cldn3/Picalm/Lgmn/Eng/Selenos
BP	GO:0006950	response to stress	272	0.328179	2.23674	0.00019216	0.00269693	0.00186756	329	tags=48%, list=33%, signal=44%	Hspa5/Spp1/Thbs1/Fn1/Cdkn1a/Phlda3/Ctsl/Lgals3/Hmox1/Hsp90b1/Gdf15/Timp1/Calr/Sncg/Tnc/Ccng1/Rcan1/Sqstm1/Vcam1/Mdm2/Pdia4/Serpine1/Klkb1/Aqp1/Pdia3/Pdia6/Manf/Anxa8/Prnp/Ptgs2/Comt/Smoc2/Plat/Tmed2/Herpud1/Nupr1/Cd44/Tgfb2/Dnajb9/Chac1/P4hb/Ddit3/Aen/Trp53inp1/Cryab/Mt1/Gas6/Cd109/Anxa1/Cd81/Mmp2/Plec/Tmem43/Hsp90aa1/Ube2b/Pgf/Hspb1/Anxa3/Plk2/Sel1l/Trib3/Cd9/Serpine2/Ube2d3/Canx/Cldn3/Col1a1/La…
MF	GO:0001968	fibronectin binding	11	0.727881	2.23491	0.000190913	0.00269693	0.00186756	104	tags=55%, list=11%, signal=49%	Thbs1/Ccn2/Ctsl/Tnc/Ccdc80/Mmp2
BP	GO:0008284	positive regulation of cell population proliferation	80	0.408994	2.23327	0.00019073	0.00269693	0.00186756	140	tags=34%, list=14%, signal=32%	Thbs1/Fn1/Ccn2/Cdkn1a/Lgals3/Hmox1/Timp1/Calr/Tnc/Vcam1/Mdm2/Serpine1/Aqp1/Sulf1/Ptgs2/Igfbp2/Tgfb2/Gas6/Anxa1/Cd81/Ctsh/Mmp2/Pdgfc/Pgf/Tgif1/Osmr/Malat1
BP	GO:0051248	negative regulation of protein metabolic process	64	0.429102	2.23082	0.000192938	0.00269693	0.00186756	161	tags=39%, list=16%, signal=35%	Thbs1/Cdkn1a/Timp1/Calr/Sqstm1/Mdm2/Serpine1/Anxa8/Prnp/Plat/Tmed2/Gadd45g/Chac1/Tmed10/Cryab/Cd109/Plec/Ube2b/Ctsz/Hspb1/Trib3/Serpine2/Serpinh1/Timp2/Uchl1
BP	GO:0006508	proteolysis	121	0.372285	2.22845	0.000190985	0.00269693	0.00186756	285	tags=49%, list=29%, signal=40%	Hspa5/Thbs1/Ctsl/Hsp90b1/Ctsd/Timp1/Calr/Mdm2/Serpine1/Klkb1/Anxa8/Plat/Herpud1/Nupr1/Dnajb9/Chac1/P4hb/Ddit3/Tmed10/Ctsh/Mmp2/Perp/Ube2b/Ctsz/Plk2/Psmd8/Sel1l/Trib3/Serpine2/Ube2d3/Wwp2/Canx/Serpinh1/Timp2/Cldn3/Psmd11/Uchl1/Xbp1/H13/Vcp/Lgmn/Dnajc3/Selenos/Psmd3/Atp6ap2/Ube2g2/Psmd1/Psmd7/Plaur/Sdf2l1/Nfe2l1/Hspa8/Psmd2/Serpinf1/Pcolce/Timm17a/Npepps/Ndfip1/Myh9
BP	GO:0048585	negative regulation of response to stimulus	153	0.355527	2.2217	0.000191241	0.00269693	0.00186756	195	tags=35%, list=20%, signal=34%	Hspa5/Thbs1/Phlda3/Lgals3/Hmox1/Gdf15/Tnfrsf11b/Calr/Rcan1/Sqstm1/Mdm2/Serpine1/Klkb1/Lox/Sulf1/Pdia6/Prnp/Ptgs2/Plat/Tmed2/Herpud1/Lrrc32/Cd44/Pea15a/Tgfb2/Dnajb9/Chac1/Ddit3/Gas6/Cd109/Anxa1/Adipor1/Ube2b/Ghitm/Tgif1/Hspb1/Cd9/Serpine2/Timp2/Cldn3/Tmbim1/Atf4/Uchl1/Xbp1/Phldb2/Grina/Vcp/Fst/Lgmn/Sulf2/Sar1a/Litaf/Selenos/Fstl3
BP	GO:1902532	negative regulation of intracellular signal transduction	77	0.409603	2.21931	0.000191278	0.00269693	0.00186756	194	tags=39%, list=20%, signal=34%	Hspa5/Thbs1/Phlda3/Gdf15/Calr/Rcan1/Mdm2/Lox/Pdia6/Prnp/Ptgs2/Herpud1/Cd44/Tgfb2/Dnajb9/Ddit3/Adipor1/Ube2b/Tgif1/Hspb1/Serpine2/Timp2/Atf4/Uchl1/Xbp1/Grina/Vcp/Sar1a/Litaf/Selenos
BP	GO:0072332	intrinsic apoptotic signaling pathway by p53 class mediator	13	0.67655	2.21836	0.000191241	0.00269693	0.00186756	107	tags=54%, list=11%, signal=49%	Cdkn1a/Phlda3/Mdm2/Nupr1/Cd44/Aen/Perp
BP	GO:0002682	regulation of immune system process	92	0.39304	2.21621	0.000190186	0.00269693	0.00186756	129	tags=29%, list=13%, signal=28%	Thbs1/Fn1/Cdkn1a/Lgals3/Hmox1/Gdf15/Tnfrsf11b/Calr/Sqstm1/Vcam1/Serpine1/Lox/Prnp/Igfbp2/Hspa9/Lrrc32/Cd44/Tgfb2/Dnajb9/Gas6/Anxa1/Cd81/Ctsh/Perp/Hsp90aa1/Pgf/Hspb1
CC	GO:0005773	vacuole	60	0.432276	2.2141	0.000192382	0.00269693	0.00186756	346	tags=63%, list=35%, signal=44%	Ftl1/Ctsl/Ctsd/Calr/Slc3a2/Sqstm1/Fth1/Trp53inp1/Cryab/Mt1/Anxa1/Ctsh/Fuca1/Vmp1/Slc48a1/Ctsz/Atp6v0c/Rpn2/Tmbim1/Lamp1/Itm2c/Lgmn/Sar1a/Litaf/Atp6ap2/Cdc42/Npc2/Cd63/Hspa8/Hgs/Arl8b/Rheb/Cltc/Plbd2/Anxa2/Scarb2/Rnf13/Tsc2
BP	GO:0048146	positive regulation of fibroblast proliferation	11	0.720699	2.21286	0.000190913	0.00269693	0.00186756	128	tags=64%, list=13%, signal=56%	Fn1/Cdkn1a/Serpine1/Aqp1/Gas6/Pdgfc/Tgif1
CC	GO:0031982	vesicle	180	0.344714	2.21153	0.000190767	0.00269693	0.00186756	317	tags=47%, list=32%, signal=39%	Hspa5/Spp1/Thbs1/Ftl1/Fn1/Ctsl/Hsp90b1/Ctsd/Calr/Slc3a2/Sqstm1/Vcam1/Pdia4/Serpine1/Aqp1/Pdia3/Pdia6/Anxa8/Comt/Plat/Tmed2/Esd/Tgfb2/P4hb/Ddit3/Fth1/Tmed10/Trp53inp1/Surf4/Tgoln1/Mfge8/Anxa1/Cd81/Ctsh/Hsp90aa1/Slc48a1/Ctsz/Anxa3/Atp6v0c/Cd9/Serpine2/Ube2d3/Canx/Col1a1/Tmbim1/Lamp1/Picalm/Lgmn/Praf2/Sar1a/Litaf/Fstl3/Dnajc5/Atp6ap2/Calu/Cdc42/Capg/Pmepa1/Cd63/Wls/Bsg/Gja1/Anxa5/Bicd2/Hspa8/Cct6a/I…
BP	GO:0002683	negative regulation of immune system process	44	0.464065	2.21027	0.000189	0.00269693	0.00186756	69	tags=27%, list=7%, signal=27%	Thbs1/Fn1/Lgals3/Hmox1/Gdf15/Tnfrsf11b/Sqstm1/Prnp/Hspa9/Lrrc32/Cd44/Tgfb2
BP	GO:0031667	response to nutrient levels	55	0.436767	2.19683	0.000191644	0.00269693	0.00186756	105	tags=27%, list=11%, signal=26%	Hspa5/Spp1/Cdkn1a/Ctsl/Gdf15/Tnfrsf11b/Tnc/Mdm2/Pdia3/Ptgs2/Comt/Igfbp2/Ddit3/Gas6/Plec
CC	GO:0031410	cytoplasmic vesicle	164	0.346566	2.19101	0.000190549	0.00269693	0.00186756	317	tags=49%, list=32%, signal=40%	Hspa5/Thbs1/Ftl1/Ctsl/Hsp90b1/Ctsd/Calr/Slc3a2/Sqstm1/Vcam1/Pdia4/Serpine1/Aqp1/Pdia3/Pdia6/Anxa8/Plat/Tmed2/Esd/Tgfb2/P4hb/Ddit3/Fth1/Tmed10/Trp53inp1/Surf4/Tgoln1/Mfge8/Anxa1/Ctsh/Hsp90aa1/Slc48a1/Ctsz/Anxa3/Atp6v0c/Serpine2/Ube2d3/Canx/Col1a1/Tmbim1/Lamp1/Picalm/Lgmn/Praf2/Sar1a/Litaf/Fstl3/Dnajc5/Atp6ap2/Calu/Cdc42/Capg/Pmepa1/Cd63/Wls/Bsg/Gja1/Anxa5/Bicd2/Hspa8/Cct6a/Itga5/Serpinf1/Sec22b/Bd…
MF	GO:0140677	molecular function activator activity	64	0.42057	2.18646	0.000192938	0.00269693	0.00186756	127	tags=30%, list=13%, signal=28%	Spp1/Fn1/Ccn2/Cdkn1a/Lgals3/Gdf15/Timp1/Ccn5/Manf/Nupr1/Tgfb2/Ddit3/Gas6/Iqgap1/Ctsh/Ddost/Pdgfc/Arf4/Pgf
BP	GO:1901700	response to oxygen-containing compound	139	0.354468	2.18112	0.000190512	0.00269693	0.00186756	114	tags=25%, list=12%, signal=26%	Spp1/Thbs1/Cdkn1a/Ctsl/Hmox1/Hsp90b1/Gdf15/Ctsd/Timp1/Calr/Tnc/Vcam1/Mdm2/Rorb/Serpine1/Aqp1/Pdia3/Prnp/Ptgs2/Comt/Igfbp2/Esd/Tgfb2/Trp53inp1/Cryab/Mt1/Rplp0/Gas6/Iqgap1/Anxa1/Ctsh/Mmp2/Plec/Adipor1/Hsp90aa1
BP	GO:0051246	regulation of protein metabolic process	163	0.344992	2.17801	0.000190512	0.00269693	0.00186756	348	tags=54%, list=35%, signal=42%	Hspa5/Thbs1/Fn1/Ccn2/Cdkn1a/Timp1/Calr/Sqstm1/Mdm2/Serpine1/Lox/Anxa8/Prnp/Ptgs2/Plat/Tmed2/Gadd45g/Herpud1/Nupr1/Cd44/Tgfb2/Chac1/Tmed10/Cryab/Gas6/Cd109/Iqgap1/Cd81/Ctsh/Plec/Perp/Hsp90aa1/Ube2b/Ctsz/Pdgfc/Hspb1/Plk2/Trib3/Serpine2/Serpinh1/Timp2/Cldn3/Uchl1/Xbp1/Rps2/Vcp/Itm2c/Picalm/Mtpn/Eng/Odc1/Dnajc3/Psmd3/Eif5/Cx3cl1/Ccn1/Psmd1/Plaur/Bax/Gja1/Nfe2l1/Hspa8/Psmd2/Itga5/Serpinf1/Serp1/Sec22b…
BP	GO:0040011	locomotion	131	0.357708	2.17411	0.000189645	0.00269693	0.00186756	164	tags=31%, list=17%, signal=30%	Hspa5/Spp1/Thbs1/Fn1/Lgals3/Hmox1/Gdf15/Timp1/Calr/Tnc/Rcan1/Vcam1/Mdm2/Serpine1/Aqp1/Lox/Sulf1/Ptgs2/Smoc2/Fat1/Tgfb2/Trp53inp1/Gas6/Iqgap1/Anxa1/Cd81/Ctsh/Mmp2/Plec/Perp/Adipor1/Pdgfc/Pgf/Hspb1/Anxa3/Plk2/Cd9/Cldn3/Col1a1/Xbp1/Phldb2
MF	GO:0140678	molecular function inhibitor activity	57	0.428795	2.17086	0.00019253	0.00269693	0.00186756	157	tags=35%, list=16%, signal=31%	Hspa5/Thbs1/Cdkn1a/Hsp90b1/Timp1/Rcan1/Serpine1/Prnp/Igfbp2/Lrrc32/Ddit3/Cd109/Anxa1/Hspb1/Anxa3/Trib3/Serpine2/Serpinh1/Timp2/Lamp1
CC	GO:0097708	intracellular vesicle	165	0.342111	2.16161	0.000191571	0.00269693	0.00186756	317	tags=48%, list=32%, signal=40%	Hspa5/Thbs1/Ftl1/Ctsl/Hsp90b1/Ctsd/Calr/Slc3a2/Sqstm1/Vcam1/Pdia4/Serpine1/Aqp1/Pdia3/Pdia6/Anxa8/Plat/Tmed2/Esd/Tgfb2/P4hb/Ddit3/Fth1/Tmed10/Trp53inp1/Surf4/Tgoln1/Mfge8/Anxa1/Ctsh/Hsp90aa1/Slc48a1/Ctsz/Anxa3/Atp6v0c/Serpine2/Ube2d3/Canx/Col1a1/Tmbim1/Lamp1/Picalm/Lgmn/Praf2/Sar1a/Litaf/Fstl3/Dnajc5/Atp6ap2/Calu/Cdc42/Capg/Pmepa1/Cd63/Wls/Bsg/Gja1/Anxa5/Bicd2/Hspa8/Cct6a/Itga5/Serpinf1/Sec22b/Bd…
BP	GO:0048870	cell motility	160	0.343107	2.16045	0.000190621	0.00269693	0.00186756	134	tags=27%, list=14%, signal=28%	Hspa5/Spp1/Thbs1/Fn1/Ccn2/Lgals3/Hmox1/Gdf15/Timp1/Calr/Tnc/Vcam1/Mdm2/Serpine1/Aqp1/Lox/Sulf1/Ptgs2/Smoc2/Plat/Cd44/Fat1/Tgfb2/Ddit3/Trp53inp1/Gas6/Iqgap1/Anxa1/Cd81/Ctsh/Mmp2/Plec/Perp/Adipor1/Hsp90aa1/Tubb4b/Ube2b/Pdgfc/Arf4/Pgf/Hspb1/Anxa3/Plk2
BP	GO:0002376	immune system process	144	0.348779	2.15814	0.00019044	0.00269693	0.00186756	132	tags=26%, list=13%, signal=27%	Spp1/Thbs1/Fn1/Cdkn1a/Ctsl/Lgals3/Hmox1/Gdf15/Tnfrsf11b/Calr/Sqstm1/Vcam1/Serpine1/Lox/Pdia3/Prnp/Igfbp2/Hspa9/Gadd45g/Lrrc32/Cd44/Tgfb2/Dnajb9/Fth1/Gas6/Anxa1/Cd81/Ctsh/Mmp2/Plec/Ddost/Perp/Tmem43/Hsp90aa1/Slc48a1/Pgf/Hspb1/Anxa3
BP	GO:0010605	negative regulation of macromolecule metabolic process	152	0.345306	2.15463	0.000191534	0.00269693	0.00186756	194	tags=34%, list=20%, signal=32%	Thbs1/Fn1/Ccn2/Cdkn1a/Hmox1/Timp1/Calr/Sqstm1/Bhlhe41/Mdm2/Rorb/Serpine1/H1f2/Anxa8/Prnp/Plat/Tmed2/Gadd45g/Lrrc32/Tgfb2/Chac1/Ddit3/Tmed10/Trp53inp1/Cryab/Gas6/Cd109/Anxa1/Resf1/H3f3b/Plec/Ube2b/Ctsz/Tgif1/Hspb1/Trib3/Serpine2/Wwp2/Serpinh1/Timp2/Cldn3/Atf4/Uchl1/Xbp1/Fst/Itm2c/Picalm/Zbtb38/Lgmn/Eng/Dnajc3/Selenos
BP	GO:0016477	cell migration	154	0.344225	2.15428	0.000190585	0.00269693	0.00186756	134	tags=27%, list=14%, signal=27%	Hspa5/Spp1/Thbs1/Fn1/Ccn2/Lgals3/Hmox1/Gdf15/Timp1/Calr/Tnc/Vcam1/Mdm2/Serpine1/Aqp1/Lox/Sulf1/Ptgs2/Smoc2/Plat/Cd44/Fat1/Tgfb2/Ddit3/Trp53inp1/Gas6/Iqgap1/Anxa1/Cd81/Ctsh/Mmp2/Plec/Perp/Adipor1/Hsp90aa1/Pdgfc/Arf4/Pgf/Hspb1/Anxa3/Plk2
BP	GO:0048583	regulation of response to stimulus	265	0.31694	2.15367	0.000192345	0.00269693	0.00186756	188	tags=31%, list=19%, signal=34%	Hspa5/Thbs1/Fn1/Ccn2/Phlda3/Lgals3/Hmox1/Gdf15/Ctsd/Tnfrsf11b/Timp1/Calr/Sncg/Tnc/Rcan1/Sqstm1/Mdm2/Serpine1/Klkb1/Lox/Pdia3/Sulf1/Pdia6/Manf/Prnp/Ptgs2/Smoc2/Plat/Igfbp2/Tmed2/Gadd45g/Herpud1/Nupr1/Lrrc32/Cd44/Pea15a/Tgfb2/Dnajb9/Chac1/P4hb/Ddit3/Gas6/Cd109/Iqgap1/Anxa1/Cd81/Ctsh/Mmp2/Perp/Adipor1/Hsp90aa1/Ube2b/Ghitm/Pdgfc/Pgf/Tgif1/Hspb1/Plk2/Atp6v0c/Cd9/Serpine2/Timp2/Cldn3/Col1a1/Tmbim1/Lamp…
BP	GO:0042127	regulation of cell population proliferation	140	0.349279	2.15003	0.000190259	0.00269693	0.00186756	153	tags=31%, list=16%, signal=30%	Thbs1/Fn1/Ccn2/Cdkn1a/Ctsl/Lgals3/Hmox1/Timp1/Calr/Tnc/Ccn5/Vcam1/Mdm2/Serpine1/Aqp1/Sulf1/Prnp/Ptgs2/Comt/Igfbp2/Nupr1/Lrrc32/Cd44/Tgfb2/P3h2/Fth1/Trp53inp1/Gas6/Cd109/Anxa1/Cd81/Ctsh/Mmp2/Sat1/Pdgfc/Pgf/Tgif1/Osmr/Malat1/Cd9/Serpine2/Timp2/Cldn3
BP	GO:0010646	regulation of cell communication	235	0.32105	2.14727	0.000191644	0.00269693	0.00186756	216	tags=34%, list=22%, signal=34%	Hspa5/Spp1/Thbs1/Fn1/Ccn2/Phlda3/Lgals3/Hmox1/Gdf15/Ctsd/Tnfrsf11b/Timp1/Calr/Sncg/Rcan1/Sqstm1/Mdm2/Serpine1/Lox/Pdia3/Sulf1/Pdia6/Prnp/Ptgs2/Smoc2/Plat/Igfbp2/Tmed2/Gadd45g/Herpud1/Nupr1/Lrrc32/Cd44/Pea15a/Tgfb2/Dnajb9/Chac1/P4hb/Ddit3/Gas6/Cd109/Iqgap1/Anxa1/Cd81/Ctsh/Mmp2/Adipor1/Ube2b/Ghitm/Pdgfc/Tgif1/Hspb1/Plk2/Atp6v0c/Serpine2/Timp2/Col1a1/Tmbim1/Atf4/Uchl1/Xbp1/Grina/Vcp/Fst/Itm2c/Picalm…
BP	GO:0042221	response to chemical	266	0.315119	2.1424	0.000192419	0.00269693	0.00186756	165	tags=27%, list=17%, signal=31%	Hspa5/Spp1/Thbs1/Fn1/Cdkn1a/Ctsl/Lgals3/Hmox1/Hsp90b1/Gdf15/Ctsd/Tnfrsf11b/Timp1/Calr/Slc3a2/Tnc/Rcan1/Vcam1/Mdm2/Rorb/Serpine1/Aqp1/Lox/Pdia3/Prnp/Ptgs2/Comt/Smoc2/Igfbp2/Ephx1/Herpud1/Nupr1/Cd44/Esd/Tgfb2/Dnajb9/P4hb/Ddit3/Col5a2/Trp53inp1/Cryab/Mt1/Rplp0/Gas6/Iqgap1/Anxa1/Cd81/Ctsh/Mmp2/Plec/Ddost/Perp/Adipor1/Hsp90aa1/Ube2b/Pdgfc/Pgf/Tgif1/Hspb1/Osmr/Anxa3/Sel1l/Trib3/Cd9/Gsto1/Canx/Timp2/Cld…
BP	GO:0030335	positive regulation of cell migration	75	0.397108	2.1417	0.000191388	0.00269693	0.00186756	272	tags=52%, list=28%, signal=41%	Hspa5/Thbs1/Fn1/Lgals3/Hmox1/Calr/Mdm2/Serpine1/Aqp1/Ptgs2/Smoc2/Fat1/Tgfb2/Gas6/Iqgap1/Anxa1/Ctsh/Mmp2/Perp/Pdgfc/Pgf/Hspb1/Anxa3/Plk2/Cldn3/Col1a1/Xbp1/Lgmn/Ccn4/Cx3cl1/Ccn1/Cdc42/Bsg/Foxp1/Cdh13/Srpx2/Cd151/Itga5/Il6st
BP	GO:0033993	response to lipid	72	0.398207	2.13109	0.000190913	0.00269693	0.00186756	104	tags=29%, list=11%, signal=28%	Spp1/Cdkn1a/Ctsl/Hmox1/Calr/Tnc/Mdm2/Rorb/Serpine1/Aqp1/Lox/Pdia3/Ptgs2/Comt/Igfbp2/Tgfb2/Cryab/Rplp0/Anxa1/Ctsh/Mmp2
BP	GO:0023051	regulation of signaling	237	0.317727	2.12971	0.000191168	0.00269693	0.00186756	216	tags=33%, list=22%, signal=34%	Hspa5/Spp1/Thbs1/Fn1/Ccn2/Phlda3/Lgals3/Hmox1/Gdf15/Ctsd/Tnfrsf11b/Timp1/Calr/Sncg/Rcan1/Sqstm1/Mdm2/Serpine1/Lox/Pdia3/Sulf1/Pdia6/Prnp/Ptgs2/Smoc2/Plat/Igfbp2/Tmed2/Gadd45g/Herpud1/Nupr1/Lrrc32/Cd44/Pea15a/Tgfb2/Dnajb9/Chac1/P4hb/Ddit3/Gas6/Cd109/Iqgap1/Anxa1/Cd81/Ctsh/Mmp2/Adipor1/Ube2b/Ghitm/Pdgfc/Tgif1/Hspb1/Plk2/Atp6v0c/Serpine2/Timp2/Col1a1/Tmbim1/Atf4/Uchl1/Xbp1/Grina/Vcp/Fst/Itm2c/Picalm…
BP	GO:0006897	endocytosis	50	0.432506	2.12815	0.00018997	0.00269693	0.00186756	346	tags=66%, list=35%, signal=45%	Thbs1/Lgals3/Calr/Sncg/Mdm2/Serpine1/Cd44/Mfge8/Gas6/Anxa1/Cd81/Slc48a1/Anxa3/Plk2/Cd9/Canx/Picalm/Cdc42/Cd63/Cdh13/Sfrp4/Cd151/Hspa8/Necap2/Myh9/Itgb1/Hgs/Bcl2l1/Arl8b/Cltc/Anxa2/Scarb2/Tsc2
MF	GO:0050839	cell adhesion molecule binding	50	0.431818	2.12477	0.00018997	0.00269693	0.00186756	33	tags=20%, list=3%, signal=20%	Spp1/Thbs1/Fn1/Ccn2/Calr/Tnc/Ccn5/Fxyd5/Vcam1/Pdia4
CC	GO:0005783	endoplasmic reticulum	177	0.331396	2.12377	0.000189358	0.00269693	0.00186756	317	tags=48%, list=32%, signal=40%	Hspa5/Thbs1/Hmox1/Hsp90b1/Calr/Creld2/Sqstm1/Vcam1/Pdia4/Pdia3/Sulf1/Pdia6/Manf/Prnp/Ptgs2/Tmed2/Ephx1/Herpud1/P3h2/Dnajb9/P4hb/Tmed10/Pgrmc1/Surf4/Rplp0/Ddost/Mcfd2/Vmp1/Txndc5/Tmem43/Ctsz/Dnajb11/Sel1l/Ckap4/Canx/Serpinh1/Rpn2/Tmbim1/Uchl1/Fads3/Xbp1/H13/Mlec/Grina/Degs1/Vcp/Sulf2/Sar1a/Dnajc3/Ssr3/Plod2/Selenos/Plod3/Atp6ap2/Ube2g2/Calu/Npc2/Srprb/Saraf/Bax/Wls/Bsg/Prkcsh/Gja1/Sdf2l1/Nfe2l1/P3…
BP	GO:0001817	regulation of cytokine production	55	0.42165	2.1208	0.000191644	0.00269693	0.00186756	240	tags=51%, list=24%, signal=41%	Thbs1/Fn1/Hmox1/Serpine1/Sulf1/Prnp/Ptgs2/Lrrc32/Tgfb2/Ddit3/Tmed10/Gas6/Iqgap1/Anxa1/Cd81/Hsp90aa1/Hspb1/Atf4/Xbp1/Sulf2/Litaf/Selenos/Atp6ap2/Ccn4/Cx3cl1/Ccn1/Bsg/Foxp1
BP	GO:0009966	regulation of signal transduction	217	0.319941	2.11756	0.000191644	0.00269693	0.00186756	242	tags=38%, list=25%, signal=37%	Hspa5/Thbs1/Fn1/Ccn2/Phlda3/Lgals3/Hmox1/Gdf15/Ctsd/Tnfrsf11b/Timp1/Calr/Rcan1/Sqstm1/Mdm2/Serpine1/Lox/Pdia3/Sulf1/Pdia6/Prnp/Ptgs2/Smoc2/Igfbp2/Tmed2/Gadd45g/Herpud1/Nupr1/Lrrc32/Cd44/Pea15a/Tgfb2/Dnajb9/Chac1/P4hb/Ddit3/Gas6/Cd109/Iqgap1/Cd81/Ctsh/Mmp2/Adipor1/Ube2b/Ghitm/Pdgfc/Tgif1/Hspb1/Plk2/Atp6v0c/Serpine2/Timp2/Col1a1/Tmbim1/Atf4/Uchl1/Xbp1/Grina/Vcp/Fst/Itm2c/Picalm/Lgmn/Eng/Sulf2/Sar1a…
BP	GO:0043068	positive regulation of programmed cell death	70	0.397352	2.11035	0.000191608	0.00269693	0.00186756	107	tags=30%, list=11%, signal=29%	Thbs1/Ccn2/Cdkn1a/Phlda3/Hmox1/Ctsd/Pdia3/Prnp/Ptgs2/Hspa9/Gadd45g/Nupr1/Cd44/Pea15a/Tgfb2/Ddit3/Trp53inp1/Anxa1/Ctsh/Mmp2/Perp
BP	GO:0009719	response to endogenous stimulus	151	0.33841	2.10864	0.000191388	0.00269693	0.00186756	141	tags=28%, list=14%, signal=28%	Hspa5/Spp1/Thbs1/Ccn2/Cdkn1a/Ctsl/Hmox1/Gdf15/Ctsd/Tnfrsf11b/Timp1/Calr/Tnc/Rcan1/Mdm2/Serpine1/Aqp1/Lox/Sulf1/Ptgs2/Comt/Smoc2/Igfbp2/Lrrc32/Cd44/Tgfb2/Ddit3/Gas6/Cd109/Iqgap1/Anxa1/Cd81/Ctsh/Mmp2/Adipor1/Hsp90aa1/Pgf/Tgif1/Hspb1/Anxa3/Trib3/Cd9
BP	GO:0045321	leukocyte activation	63	0.407628	2.10761	0.000193573	0.00269693	0.00186756	132	tags=32%, list=13%, signal=29%	Thbs1/Fn1/Cdkn1a/Ctsl/Lgals3/Hmox1/Vcam1/Prnp/Igfbp2/Gadd45g/Lrrc32/Cd44/Dnajb9/Gas6/Anxa1/Cd81/Ddost/Hsp90aa1/Hspb1/Anxa3
BP	GO:0030163	protein catabolic process	98	0.367382	2.10665	0.000191168	0.00269693	0.00186756	270	tags=47%, list=27%, signal=38%	Hspa5/Ctsl/Hsp90b1/Ctsd/Timp1/Calr/Sqstm1/Mdm2/Herpud1/Nupr1/Dnajb9/Ddit3/Cd81/Ctsh/Mmp2/Hsp90aa1/Ube2b/Ctsz/Plk2/Psmd8/Sel1l/Trib3/Serpine2/Ube2d3/Wwp2/Canx/Timp2/Psmd11/Uchl1/Xbp1/H13/Vcp/Lgmn/Odc1/Dnajc3/Selenos/Psmd3/Ube2g2/Psmd1/Psmd7/Gja1/Sdf2l1/Nfe2l1/Hspa8/Psmd2/Sec22b
BP	GO:0040017	positive regulation of locomotion	77	0.386626	2.09482	0.000191278	0.00269693	0.00186756	272	tags=51%, list=28%, signal=40%	Hspa5/Thbs1/Fn1/Lgals3/Hmox1/Calr/Mdm2/Serpine1/Aqp1/Ptgs2/Smoc2/Fat1/Tgfb2/Gas6/Iqgap1/Anxa1/Ctsh/Mmp2/Perp/Pdgfc/Pgf/Hspb1/Anxa3/Plk2/Cldn3/Col1a1/Xbp1/Lgmn/Ccn4/Cx3cl1/Ccn1/Cdc42/Bsg/Foxp1/Cdh13/Srpx2/Cd151/Itga5/Il6st
BP	GO:2000147	positive regulation of cell motility	77	0.386626	2.09482	0.000191278	0.00269693	0.00186756	272	tags=51%, list=28%, signal=40%	Hspa5/Thbs1/Fn1/Lgals3/Hmox1/Calr/Mdm2/Serpine1/Aqp1/Ptgs2/Smoc2/Fat1/Tgfb2/Gas6/Iqgap1/Anxa1/Ctsh/Mmp2/Perp/Pdgfc/Pgf/Hspb1/Anxa3/Plk2/Cldn3/Col1a1/Xbp1/Lgmn/Ccn4/Cx3cl1/Ccn1/Cdc42/Bsg/Foxp1/Cdh13/Srpx2/Cd151/Itga5/Il6st
BP	GO:0030334	regulation of cell migration	116	0.351762	2.08918	0.000191131	0.00269693	0.00186756	309	tags=52%, list=31%, signal=40%	Hspa5/Thbs1/Fn1/Lgals3/Hmox1/Gdf15/Timp1/Calr/Tnc/Mdm2/Serpine1/Aqp1/Sulf1/Ptgs2/Smoc2/Fat1/Tgfb2/Trp53inp1/Gas6/Iqgap1/Anxa1/Cd81/Ctsh/Mmp2/Perp/Adipor1/Pdgfc/Pgf/Hspb1/Anxa3/Plk2/Cd9/Cldn3/Col1a1/Xbp1/Phldb2/Lgmn/Eng/Ccn4/Cx3cl1/Ccn1/Cdc42/Cd63/Bsg/Foxp1/Cdh13/Gja1/Srpx2/Cd151/Itga5/Serpinf1/Il6st/Myh9/Clic4/Itgb1/Fas/Trp53/Sparc/Cers2/Adam15
BP	GO:0001816	cytokine production	58	0.410692	2.08768	0.000192901	0.00269693	0.00186756	214	tags=47%, list=22%, signal=39%	Thbs1/Fn1/Hmox1/Serpine1/Sulf1/Prnp/Ptgs2/Gadd45g/Lrrc32/Tgfb2/Ddit3/Tmed10/Gas6/Iqgap1/Anxa1/Cd81/Hsp90aa1/Hspb1/Atf4/Xbp1/Sulf2/Litaf/Selenos/Atp6ap2/Ccn4/Cx3cl1/Ccn1
BP	GO:0009892	negative regulation of metabolic process	167	0.329536	2.08707	0.000191534	0.00269693	0.00186756	194	tags=33%, list=20%, signal=32%	Thbs1/Fn1/Ccn2/Cdkn1a/Hmox1/Timp1/Calr/Sqstm1/Bhlhe41/Mdm2/Rorb/Serpine1/H1f2/Anxa8/Prnp/Comt/Plat/Tmed2/Gadd45g/Nupr1/Lrrc32/Tgfb2/Chac1/Ddit3/Tmed10/Trp53inp1/Cryab/Gas6/Cd109/Iqgap1/Anxa1/Resf1/H3f3b/Plec/Ube2b/Ctsz/Tgif1/Hspb1/Trib3/Serpine2/Wwp2/Serpinh1/Timp2/Cldn3/Atf4/Uchl1/Xbp1/Fst/Itm2c/Picalm/Zbtb38/Lgmn/Eng/Dnajc3/Selenos
MF	GO:0030234	enzyme regulator activity	94	0.367622	2.08648	0.000189143	0.00269693	0.00186756	324	tags=51%, list=33%, signal=38%	Hspa5/Thbs1/Fn1/Cdkn1a/Hsp90b1/Timp1/Ccng1/Rcan1/Serpine1/Prnp/Igfbp2/Nupr1/Gas6/Cd109/Iqgap1/Anxa1/Ctsh/Ddost/Hsp90aa1/Arf4/Hspb1/Anxa3/Trib3/Serpine2/Serpinh1/Timp2/Vcp/Lgmn/Dnajc3/Psmd3/Eif5/Calu/Psmd1/Pcolce2/Psmd2/Serpinf1/Il6st/Eef1a1/Pcolce/Txnip/Serinc1/Ywhae/Trp53/Bcl2l1/Nucb2/Rps27l/Rheb/Gclm
BP	GO:0002684	positive regulation of immune system process	58	0.410223	2.0853	0.000192901	0.00269693	0.00186756	127	tags=31%, list=13%, signal=29%	Thbs1/Cdkn1a/Lgals3/Calr/Sqstm1/Vcam1/Serpine1/Prnp/Igfbp2/Cd44/Tgfb2/Dnajb9/Gas6/Anxa1/Cd81/Perp/Hsp90aa1/Pgf
BP	GO:0051603	proteolysis involved in protein catabolic process	70	0.392538	2.08478	0.000191608	0.00269693	0.00186756	223	tags=44%, list=23%, signal=37%	Hspa5/Ctsl/Hsp90b1/Calr/Mdm2/Herpud1/Nupr1/Dnajb9/Ddit3/Ctsh/Ube2b/Ctsz/Plk2/Psmd8/Sel1l/Trib3/Ube2d3/Wwp2/Canx/Psmd11/Uchl1/Xbp1/H13/Vcp/Lgmn/Dnajc3/Selenos/Psmd3/Ube2g2/Psmd1/Psmd7
BP	GO:0030162	regulation of proteolysis	50	0.422421	2.07852	0.00018997	0.00269693	0.00186756	153	tags=38%, list=16%, signal=34%	Thbs1/Timp1/Mdm2/Serpine1/Anxa8/Plat/Herpud1/Nupr1/Chac1/Tmed10/Ctsh/Perp/Ctsz/Plk2/Trib3/Serpine2/Serpinh1/Timp2/Cldn3
BP	GO:0045785	positive regulation of cell adhesion	57	0.40984	2.0749	0.00019253	0.00269693	0.00186756	114	tags=30%, list=12%, signal=28%	Spp1/Thbs1/Fn1/Fbln2/Calr/Vcam1/Smoc2/Igfbp2/Col8a1/Cd44/Tgfb2/P4hb/Ccdc80/Iqgap1/Anxa1/Cd81/Hsp90aa1
MF	GO:0098772	molecular function regulator activity	155	0.331307	2.07373	0.000191278	0.00269693	0.00186756	216	tags=33%, list=22%, signal=30%	Hspa5/Spp1/Thbs1/Fn1/Ccn2/Cdkn1a/Lgals3/Hsp90b1/Gdf15/Timp1/Ccn5/Fxyd5/Ccng1/Rcan1/Serpine1/Manf/Prnp/Igfbp2/Nupr1/Lrrc32/Cd44/Tgfb2/Ddit3/Gas6/Cd109/Iqgap1/Anxa1/Ctsh/Ddost/Hsp90aa1/Pdgfc/Arf4/Pgf/Hspb1/Anxa3/Trib3/Serpine2/Serpinh1/Timp2/Lamp1/Vcp/Fst/Lgmn/Eng/Sar1a/Dnajc3/Psmd3/Eif5/Calu/Cx3cl1/Cdc42
BP	GO:0040012	regulation of locomotion	119	0.347439	2.07071	0.000191571	0.00269693	0.00186756	309	tags=51%, list=31%, signal=40%	Hspa5/Thbs1/Fn1/Lgals3/Hmox1/Gdf15/Timp1/Calr/Tnc/Mdm2/Serpine1/Aqp1/Sulf1/Ptgs2/Smoc2/Fat1/Tgfb2/Trp53inp1/Gas6/Iqgap1/Anxa1/Cd81/Ctsh/Mmp2/Perp/Adipor1/Pdgfc/Pgf/Hspb1/Anxa3/Plk2/Cd9/Cldn3/Col1a1/Xbp1/Phldb2/Lgmn/Eng/Ccn4/Cx3cl1/Ccn1/Cdc42/Cd63/Bsg/Foxp1/Cdh13/Gja1/Anxa5/Srpx2/Cd151/Itga5/Serpinf1/Il6st/Myh9/Clic4/Itgb1/Fas/Trp53/Sparc/Cers2/Adam15
BP	GO:2000145	regulation of cell motility	119	0.347439	2.07071	0.000191571	0.00269693	0.00186756	309	tags=51%, list=31%, signal=40%	Hspa5/Thbs1/Fn1/Lgals3/Hmox1/Gdf15/Timp1/Calr/Tnc/Mdm2/Serpine1/Aqp1/Sulf1/Ptgs2/Smoc2/Fat1/Tgfb2/Trp53inp1/Gas6/Iqgap1/Anxa1/Cd81/Ctsh/Mmp2/Perp/Adipor1/Pdgfc/Pgf/Hspb1/Anxa3/Plk2/Cd9/Cldn3/Col1a1/Xbp1/Phldb2/Lgmn/Eng/Ccn4/Cx3cl1/Ccn1/Cdc42/Cd63/Bsg/Foxp1/Cdh13/Gja1/Anxa5/Srpx2/Cd151/Itga5/Serpinf1/Il6st/Myh9/Clic4/Itgb1/Fas/Trp53/Sparc/Cers2/Adam15
BP	GO:0050790	regulation of catalytic activity	69	0.388494	2.05628	0.000191681	0.00269693	0.00186756	190	tags=39%, list=19%, signal=34%	Thbs1/Cdkn1a/Timp1/Serpine1/Anxa8/Prnp/Tmed2/Gadd45g/Tgfb2/Tmed10/Gas6/Iqgap1/Ctsh/Plec/Pdgfc/Hspb1/Trib3/Serpine2/Serpinh1/Timp2/Cldn3/Tmbim1/Uchl1/Rps2/Vcp/Eng/Dnajc3
BP	GO:0060255	regulation of macromolecule metabolic process	299	0.296475	2.05227	0.000190404	0.00269693	0.00186756	335	tags=47%, list=34%, signal=45%	Hspa5/Spp1/Thbs1/Fn1/Ccn2/Cdkn1a/Hmox1/Timp1/Calr/Tnc/Sqstm1/Bhlhe41/Mdm2/Rorb/Serpine1/Lox/Sulf1/H1f2/Anxa8/Prnp/Ptgs2/Smoc2/Plat/Tmed2/Gadd45g/Herpud1/Nupr1/Lrrc32/Cd44/Tgfb2/Dnajb9/Chac1/Ddit3/Tmed10/Trp53inp1/Cryab/Gas6/Cd109/Iqgap1/Anxa1/Resf1/H3f3b/Cd81/Ctsh/Plec/Perp/Hsp90aa1/Ube2b/Ctsz/Pdgfc/Arf4/Ptma/Tgif1/Hspb1/Anxa3/Plk2/Trib3/Malat1/Serpine2/Wwp2/Serpinh1/Timp2/Cldn3/Col1a1/Atf4/Uchl1…
BP	GO:0007155	cell adhesion	140	0.33332	2.05179	0.000190259	0.00269693	0.00186756	164	tags=31%, list=17%, signal=30%	Spp1/Thbs1/Fn1/Ccn2/Lgals3/Fbln2/Calr/Tnc/Ccn5/Vcam1/Pdia4/Serpine1/Pdia3/Sulf1/Pdia6/Prnp/Smoc2/Igfbp2/Col8a1/Lrrc32/Cd44/Fat1/Tgfb2/Cgref1/P4hb/Mfge8/Gas6/Ccdc80/Iqgap1/Anxa1/Cd81/Mmp2/Perp/Vmp1/Hsp90aa1/Cdsn/Hspb1/Cd9/Serpine2/Cldn3/Col1a1/Xbp1/Phldb2
BP	GO:0008285	negative regulation of cell population proliferation	68	0.387874	2.04555	0.000192123	0.00269693	0.00186756	153	tags=34%, list=16%, signal=31%	Thbs1/Cdkn1a/Ctsl/Lgals3/Hmox1/Ccn5/Sulf1/Prnp/Ptgs2/Comt/Nupr1/Lrrc32/Cd44/Tgfb2/P3h2/Fth1/Trp53inp1/Cd109/Tgif1/Cd9/Serpine2/Timp2/Cldn3
BP	GO:0031399	regulation of protein modification process	87	0.367242	2.04542	0.000191205	0.00269693	0.00186756	190	tags=36%, list=19%, signal=32%	Hspa5/Thbs1/Fn1/Ccn2/Cdkn1a/Sqstm1/Lox/Prnp/Ptgs2/Tmed2/Gadd45g/Herpud1/Nupr1/Cd44/Tgfb2/Gas6/Cd109/Iqgap1/Plec/Hsp90aa1/Ube2b/Pdgfc/Hspb1/Trib3/Cldn3/Uchl1/Xbp1/Rps2/Vcp/Eng/Dnajc3
CC	GO:0031090	organelle membrane	211	0.310079	2.04467	0.000190259	0.00269693	0.00186756	509	tags=72%, list=52%, signal=44%	Hspa5/Lgals3/Hmox1/Hsp90b1/Ctsd/Calr/Slc3a2/Aqp1/Pdia3/Anxa8/Prnp/Ptgs2/Tmed2/Ephx1/Herpud1/Aen/Tmed10/Pgrmc1/Chpf/Surf4/Mfge8/Anxa1/Plec/Ddost/Vmp1/Tmem43/Slc48a1/Ghitm/Arf4/Anxa3/Sel1l/Atp6v0c/Ckap4/Ube2d3/Gsto1/Canx/Rpn2/Tmbim1/Lamp1/Uchl1/Fads3/Xbp1/H13/Mlec/Degs1/Vcp/Itm2c/Praf2/Sar1a/Litaf/Ssr3/Plod2/Selenos/Plod3/Dnajc5/Atp6ap2/Calu/Cdc42/Srprb/Saraf/Pmepa1/Cd63/Bax/Wls/Bsg/Gja1/Anxa5/Nfe2…
BP	GO:0051240	positive regulation of multicellular organismal process	121	0.341297	2.04296	0.000190985	0.00269693	0.00186756	272	tags=45%, list=28%, signal=38%	Hspa5/Spp1/Thbs1/Fn1/Ccn2/Cdkn1a/Lgals3/Hmox1/Vcam1/Serpine1/Aqp1/Sulf1/Ptgs2/Smoc2/Plat/Igfbp2/Gadd45g/Tgfb2/Ddit3/Tmed10/Gas6/Anxa1/Cd81/Ctsh/Adipor1/Hsp90aa1/Pdgfc/Pgf/Hspb1/Anxa3/Serpine2/Col1a1/Tmbim1/Atf4/Xbp1/Fst/Picalm/Mtpn/Eng/Sulf2/Atp6ap2/Ccn4/Cx3cl1/Ccn1/Wls/Bsg/Foxp1/Gja1/Srpx2/Hsph1/Itga5/Serpinf1/Serp1/Bdnf/Il6st
BP	GO:0051234	establishment of localization	283	0.298051	2.04278	0.000192123	0.00269693	0.00186756	317	tags=43%, list=32%, signal=41%	Hspa5/Spp1/Thbs1/Ftl1/Ccn2/Cdkn1a/Lgals3/Hmox1/Hsp90b1/Ctsd/Calr/Slc3a2/Sncg/Fxyd5/Sqstm1/Mdm2/Serpine1/Aqp1/Anxa8/Prnp/Ptgs2/Comt/Hspa9/Tmed2/Herpud1/Lrrc32/Cd44/Pea15a/Tgfb2/P4hb/Ddit3/Fth1/Tmed10/Pgrmc1/Surf4/Mfge8/Cryab/Rplp0/Gas6/Anxa1/Cd81/Mcfd2/Vmp1/Hsp90aa1/Slc48a1/Ube2b/Ghitm/Arf4/Hspb1/Anxa3/Plk2/Sel1l/Trib3/Atp6v0c/Cd9/Serpine2/Gsto1/Wwp2/Canx/Cldn3/Col1a1/Lamp1/Atf4/Uchl1/Xbp1/Phldb2/…
BP	GO:0032103	positive regulation of response to external stimulus	46	0.424004	2.03898	0.000190186	0.00269693	0.00186756	129	tags=33%, list=13%, signal=30%	Thbs1/Fn1/Calr/Sqstm1/Serpine1/Ptgs2/Smoc2/Plat/Nupr1/Gas6/Cd81/Perp/Hsp90aa1/Pgf/Hspb1
BP	GO:0080135	regulation of cellular response to stress	47	0.421123	2.03813	0.000190259	0.00269693	0.00186756	71	tags=26%, list=7%, signal=25%	Hspa5/Sncg/Mdm2/Pdia6/Manf/Ptgs2/Tmed2/Herpud1/Nupr1/Cd44/Tgfb2/Dnajb9
BP	GO:0031589	cell-substrate adhesion	55	0.404857	2.03634	0.000191644	0.00269693	0.00186756	96	tags=25%, list=10%, signal=24%	Spp1/Thbs1/Fn1/Ccn2/Fbln2/Calr/Vcam1/Serpine1/Smoc2/Col8a1/P4hb/Gas6/Ccdc80/Iqgap1
BP	GO:0008283	cell population proliferation	166	0.320397	2.02767	0.000190985	0.00269693	0.00186756	216	tags=36%, list=22%, signal=34%	Thbs1/Fn1/Ccn2/Cdkn1a/Ctsl/Lgals3/Hmox1/Timp1/Calr/Tnc/Ccn5/Sqstm1/Vcam1/Mdm2/Serpine1/Aqp1/Sulf1/Prnp/Ptgs2/Comt/Igfbp2/Col8a1/Nupr1/Lrrc32/Cd44/Tgfb2/P3h2/Ddit3/Fth1/Trp53inp1/Gas6/Cd109/Anxa1/H3f3b/Cd81/Ctsh/Mmp2/Sat1/Pdgfc/Pgf/Tgif1/Osmr/Malat1/Cd9/Serpine2/Timp2/Cldn3/Uchl1/Xbp1/Fst/Lgmn/Eng/Sulf2/Odc1/Crip2/Ccn4/Cx3cl1/Ccn1/Txnrd1/Cdc42
BP	GO:0006810	transport	262	0.297012	2.01523	0.000192456	0.00269693	0.00186756	317	tags=44%, list=32%, signal=40%	Hspa5/Spp1/Thbs1/Ftl1/Ccn2/Cdkn1a/Lgals3/Hmox1/Hsp90b1/Calr/Slc3a2/Sncg/Fxyd5/Sqstm1/Mdm2/Serpine1/Aqp1/Anxa8/Prnp/Ptgs2/Comt/Hspa9/Tmed2/Herpud1/Cd44/Pea15a/Tgfb2/P4hb/Ddit3/Fth1/Tmed10/Pgrmc1/Surf4/Mfge8/Cryab/Rplp0/Gas6/Anxa1/Cd81/Mcfd2/Vmp1/Hsp90aa1/Slc48a1/Ghitm/Arf4/Hspb1/Anxa3/Plk2/Sel1l/Trib3/Atp6v0c/Cd9/Serpine2/Gsto1/Wwp2/Canx/Cldn3/Col1a1/Lamp1/Atf4/Uchl1/Xbp1/H13/Vcp/Picalm/Praf2/Eng/…
BP	GO:0048871	multicellular organismal-level homeostasis	62	0.389493	2.01019	0.000193125	0.00269693	0.00186756	123	tags=31%, list=12%, signal=29%	Spp1/Ccn2/Hmox1/Gdf15/Tnfrsf11b/Sqstm1/Aqp1/Ptgs2/Hspa9/Gadd45g/Cd44/Tgfb2/Ddit3/Anxa1/Ctsh/Perp/Adipor1/Slc48a1/Pdgfc
BP	GO:0010647	positive regulation of cell communication	129	0.331413	2.00822	0.00018997	0.00269693	0.00186756	302	tags=49%, list=31%, signal=39%	Spp1/Thbs1/Fn1/Ccn2/Gdf15/Ctsd/Calr/Sqstm1/Pdia3/Sulf1/Prnp/Ptgs2/Smoc2/Gadd45g/Nupr1/Cd44/Pea15a/Tgfb2/Ddit3/Gas6/Iqgap1/Cd81/Ctsh/Mmp2/Adipor1/Ube2b/Pdgfc/Plk2/Atp6v0c/Serpine2/Timp2/Col1a1/Xbp1/Vcp/Itm2c/Picalm/Lgmn/Eng/Sulf2/Litaf/Atp6ap2/Ccn4/Cx3cl1/Ccn1/Cdc42/Plaur/Cd63/Bax/Wls/Foxp1/Cdh13/Gja1/Sfrp4/Serp1/Bdnf/Il6st/Ywhae/Myh9/Ankrd1/Itgb1/Fas/Trp53/Bcl2l1
BP	GO:0043065	positive regulation of apoptotic process	68	0.380476	2.00653	0.000192123	0.00269693	0.00186756	107	tags=29%, list=11%, signal=28%	Thbs1/Ccn2/Phlda3/Hmox1/Ctsd/Pdia3/Prnp/Ptgs2/Hspa9/Gadd45g/Nupr1/Cd44/Pea15a/Tgfb2/Ddit3/Trp53inp1/Anxa1/Ctsh/Mmp2/Perp
BP	GO:0042325	regulation of phosphorylation	72	0.374035	2.00172	0.000190913	0.00269693	0.00186756	335	tags=57%, list=34%, signal=41%	Thbs1/Fn1/Ccn2/Cdkn1a/Sqstm1/Lox/Prnp/Ptgs2/Tmed2/Gadd45g/Cd44/Tgfb2/Gas6/Cd109/Iqgap1/Plec/Hsp90aa1/Pdgfc/Hspb1/Trib3/Cldn3/Uchl1/Xbp1/Eng/Dnajc3/Cx3cl1/Ccn1/Plaur/Bax/Srpx2/Itga5/Bdnf/Il6st/Itgb1/Fas/Hgs/Trp53/Plxnb2/Impact/Anxa2/Fgf2
BP	GO:0015031	protein transport	128	0.330076	1.99601	0.00019044	0.00269693	0.00186756	404	tags=62%, list=41%, signal=42%	Hspa5/Cdkn1a/Hsp90b1/Calr/Sncg/Sqstm1/Mdm2/Ptgs2/Comt/Hspa9/Tmed2/Herpud1/Tgfb2/Tmed10/Pgrmc1/Surf4/Gas6/Anxa1/Cd81/Mcfd2/Vmp1/Hsp90aa1/Arf4/Hspb1/Sel1l/Wwp2/Col1a1/Xbp1/H13/Vcp/Picalm/Praf2/Sar1a/Selenos/Ube2g2/Cdc42/Cd63/Wls/Bsg/Gja1/Anxa5/Bicd2/Hspa8/Hmga1/Serp1/Sec22b/Necap2/Txnip/Timm17a/Ndfip1/Ywhae/Myh9/Ankrd1/Itgb1/Hgs/Trp53/Arl8b/Sil1/Vamp3/Abra/Derl1/Cltc/Xpo5/Rab33b/Scarb2/Tsc2/Map4k4/…
BP	GO:0009725	response to hormone	92	0.352631	1.98836	0.000190186	0.00269693	0.00186756	137	tags=29%, list=14%, signal=28%	Spp1/Cdkn1a/Ctsl/Hmox1/Gdf15/Ctsd/Tnfrsf11b/Timp1/Calr/Tnc/Rcan1/Mdm2/Aqp1/Lox/Ptgs2/Comt/Igfbp2/Tgfb2/Iqgap1/Anxa1/Ctsh/Mmp2/Adipor1/Hsp90aa1/Tgif1/Anxa3/Trib3
BP	GO:0080090	regulation of primary metabolic process	282	0.28838	1.97596	0.000192271	0.00269693	0.00186756	340	tags=47%, list=34%, signal=43%	Hspa5/Spp1/Thbs1/Fn1/Ccn2/Cdkn1a/Hmox1/Gdf15/Timp1/Calr/Sqstm1/Bhlhe41/Mdm2/Rorb/Serpine1/Lox/H1f2/Anxa8/Prnp/Ptgs2/Comt/Smoc2/Plat/Tmed2/Gadd45g/Herpud1/Nupr1/Cd44/Tgfb2/Chac1/Ddit3/Tmed10/Trp53inp1/Cryab/Gas6/Cd109/Iqgap1/Anxa1/Cd81/Ctsh/Plec/Perp/Adipor1/Hsp90aa1/Ube2b/Ctsz/Pdgfc/Arf4/Ptma/Tgif1/Hspb1/Anxa3/Plk2/Trib3/Malat1/Serpine2/Wwp2/Serpinh1/Timp2/Cldn3/Col1a1/Atf4/Uchl1/Xbp1/Rps2/Vcp/Fs…
BP	GO:0001932	regulation of protein phosphorylation	71	0.370121	1.9729	0.000191461	0.00269693	0.00186756	335	tags=56%, list=34%, signal=40%	Thbs1/Fn1/Ccn2/Cdkn1a/Sqstm1/Lox/Prnp/Ptgs2/Tmed2/Gadd45g/Cd44/Tgfb2/Gas6/Cd109/Iqgap1/Plec/Hsp90aa1/Pdgfc/Hspb1/Trib3/Cldn3/Uchl1/Xbp1/Eng/Dnajc3/Cx3cl1/Ccn1/Plaur/Bax/Itga5/Bdnf/Il6st/Itgb1/Fas/Hgs/Trp53/Plxnb2/Impact/Anxa2/Fgf2
BP	GO:0050793	regulation of developmental process	191	0.303717	1.96596	0.000190549	0.00269693	0.00186756	164	tags=27%, list=17%, signal=28%	Hspa5/Thbs1/Fn1/Ccn2/Cdkn1a/Lgals3/Hmox1/Gdf15/Tnfrsf11b/Calr/Ccn5/Rcan1/Bhlhe41/Mdm2/Rorb/Serpine1/Aqp1/Lox/Sulf1/Ptgs2/Smoc2/Hspa9/Myl12a/Nupr1/Cd44/Tgfb2/Ddit3/Col5a2/Trp53inp1/Gas6/Cd109/Iqgap1/Anxa1/Ctsh/Adipor1/Hsp90aa1/Ube2b/Pgf/Tgif1/Hspb1/Dnajb11/Anxa3/Plk2/Trib3/Serpine2/Timp2/Cldn3/Col1a1/Tmbim1/Atf4/Xbp1/Phldb2
BP	GO:0009056	catabolic process	169	0.308533	1.95715	0.000191571	0.00269693	0.00186756	346	tags=50%, list=35%, signal=39%	Hspa5/Spp1/Ctsl/Hmox1/Hsp90b1/Ctsd/Timp1/Calr/Sqstm1/Mdm2/Comt/Ephx1/Herpud1/Nupr1/Cd44/Esd/Dnajb9/Chac1/Ddit3/Trp53inp1/Cd81/Ctsh/Fuca1/Mmp2/Vmp1/Hsp90aa1/Sat1/Ube2b/Ctsz/Plk2/Psmd8/Sel1l/Trib3/Serpine2/Ube2d3/Gsto1/Wwp2/Canx/Timp2/Psmd11/Uchl1/Xbp1/H13/Vcp/Lgmn/Odc1/Dnajc3/Selenos/Psmd3/Ube2g2/Txnrd1/Psmd1/Psmd7/Bax/Stk38l/Gja1/Sdf2l1/Nfe2l1/Abhd4/Hspa8/Hmga1/Psmd2/Sec22b/Npepps/Ndfip1/Eif6/Itg…
BP	GO:0035556	intracellular signal transduction	205	0.29714	1.95143	0.00019084	0.00269693	0.00186756	194	tags=30%, list=20%, signal=31%	Hspa5/Thbs1/Fn1/Ccn2/Cdkn1a/Phlda3/Hmox1/Gdf15/Calr/Ccng1/Rcan1/Sqstm1/Mdm2/Rorb/Aqp1/Lox/Pdia6/Prnp/Ptgs2/Tmed2/Gadd45g/Herpud1/Nupr1/Cd44/Pea15a/Tgfb2/Dnajb9/Chac1/P4hb/Ddit3/Aen/Cryab/Mt1/Gas6/Iqgap1/Cd81/Ctsh/Mmp2/Perp/Adipor1/Adcy9/Ube2b/Pdgfc/Tgif1/Hspb1/Plk2/Trib3/Atp6v0c/Serpine2/Timp2/Tmbim1/Atf4/Uchl1/Xbp1/Grina/Vcp/Picalm/Eng/Sar1a/Litaf/Dnajc3/Selenos
BP	GO:0009893	positive regulation of metabolic process	229	0.291324	1.94019	0.000191828	0.00269693	0.00186756	325	tags=47%, list=33%, signal=41%	Hspa5/Spp1/Thbs1/Fn1/Ccn2/Cdkn1a/Hmox1/Gdf15/Calr/Tnc/Sqstm1/Mdm2/Rorb/Serpine1/Sulf1/Prnp/Ptgs2/Comt/Smoc2/Tmed2/Gadd45g/Herpud1/Nupr1/Lrrc32/Cd44/Tgfb2/Dnajb9/Ddit3/Tmed10/Trp53inp1/Gas6/Iqgap1/Anxa1/Cd81/Ctsh/Perp/Adipor1/Hsp90aa1/Ube2b/Pdgfc/Arf4/Ptma/Hspb1/Anxa3/Plk2/Trib3/Wwp2/Cldn3/Col1a1/Atf4/Uchl1/Xbp1/Rps2/Vcp/Picalm/Mtpn/Zbtb38/Eng/Sulf2/Litaf/Dnajc3/Fstl3/Atp6ap2/Cx3cl1/Ccn1/Cdc42/Pla…
BP	GO:0051239	regulation of multicellular organismal process	213	0.293406	1.93488	0.000191718	0.00269693	0.00186756	214	tags=33%, list=22%, signal=33%	Hspa5/Spp1/Thbs1/Fn1/Ccn2/Cdkn1a/Lgals3/Hmox1/Gdf15/Tnfrsf11b/Timp1/Calr/Bhlhe41/Vcam1/Mdm2/Serpine1/Klkb1/Aqp1/Lox/Sulf1/Prnp/Ptgs2/Smoc2/Plat/Igfbp2/Hspa9/Gadd45g/Nupr1/Lrrc32/Cd44/Tgfb2/Ddit3/Tmed10/Gas6/Cd109/Iqgap1/Anxa1/Cd81/Ctsh/Mmp2/Adipor1/Hsp90aa1/Pdgfc/Pgf/Tgif1/Hspb1/Dnajb11/Anxa3/Plk2/Cd9/Serpine2/Col1a1/Tmbim1/Atf4/Xbp1/Phldb2/Fst/Picalm/Mtpn/Lgmn/Eng/Sulf2/Litaf/Selenos/Fstl3/Bhlhe…
BP	GO:0070887	cellular response to chemical stimulus	185	0.293361	1.89218	0.000189573	0.00269693	0.00186756	129	tags=23%, list=13%, signal=25%	Spp1/Thbs1/Fn1/Lgals3/Hmox1/Hsp90b1/Gdf15/Ctsd/Timp1/Calr/Tnc/Vcam1/Mdm2/Rorb/Serpine1/Aqp1/Lox/Pdia3/Prnp/Ptgs2/Comt/Smoc2/Igfbp2/Esd/Tgfb2/P4hb/Ddit3/Col5a2/Trp53inp1/Mt1/Rplp0/Gas6/Iqgap1/Anxa1/Ctsh/Mmp2/Plec/Perp/Adipor1/Pdgfc/Pgf/Tgif1/Hspb1
BP	GO:0010604	positive regulation of macromolecule metabolic process	210	0.277119	1.82418	0.000190913	0.00269693	0.00186756	325	tags=47%, list=33%, signal=40%	Hspa5/Spp1/Thbs1/Fn1/Ccn2/Cdkn1a/Calr/Tnc/Sqstm1/Mdm2/Rorb/Serpine1/Sulf1/Prnp/Ptgs2/Smoc2/Tmed2/Herpud1/Nupr1/Lrrc32/Cd44/Tgfb2/Dnajb9/Ddit3/Tmed10/Trp53inp1/Gas6/Iqgap1/Anxa1/Cd81/Ctsh/Perp/Hsp90aa1/Ube2b/Pdgfc/Arf4/Ptma/Hspb1/Anxa3/Plk2/Trib3/Wwp2/Cldn3/Col1a1/Atf4/Xbp1/Rps2/Vcp/Picalm/Mtpn/Zbtb38/Eng/Sulf2/Litaf/Dnajc3/Fstl3/Atp6ap2/Cx3cl1/Ccn1/Cdc42/Plaur/Bax/Bsg/Foxp1/Cdh13/Gja1/Cct8/Sfrp4/…
BP	GO:0006936	muscle contraction	35	-0.507439	-2.27068	0.000209468	0.0028966	0.00200582	89	tags=43%, list=9%, signal=40%	Gsn/Gucy1a1/Dmpk/Tpm1/Myl6/Acta2/Flna/Npnt/Casq1/Tpm2/Tcap/Smtn/Mylk/Nr4a1/Myh11
CC	GO:0140534	endoplasmic reticulum protein-containing complex	30	0.546683	2.33189	0.000386847	0.00445235	0.00308314	252	tags=60%, list=26%, signal=46%	Hspa5/Hsp90b1/Calr/Pdia4/Pdia3/Pdia6/P4hb/Ddost/Dnajb11/Sel1l/Rpn2/H13/Mlec/Vcp/Selenos/Srprb/Prkcsh/Sdf2l1
CC	GO:0005788	endoplasmic reticulum lumen	28	0.545503	2.28392	0.000384246	0.00445235	0.00308314	271	tags=68%, list=27%, signal=51%	Hspa5/Hsp90b1/Calr/Pdia4/Pdia3/Pdia6/Manf/Dnajb9/P4hb/Txndc5/Tmem43/Dnajb11/Serpinh1/Dnajc3/Plod3/Calu/Sdf2l1/Fkbp9/Bdnf
BP	GO:0007162	negative regulation of cell adhesion	32	0.51936	2.26355	0.000382629	0.00445235	0.00308314	164	tags=47%, list=17%, signal=40%	Thbs1/Lgals3/Tnc/Serpine1/Prnp/Lrrc32/Cd44/Anxa1/Mmp2/Cdsn/Hspb1/Cd9/Serpine2/Col1a1/Phldb2
BP	GO:0032944	regulation of mononuclear cell proliferation	19	0.600815	2.23474	0.0003803	0.00445235	0.00308314	100	tags=47%, list=10%, signal=43%	Cdkn1a/Lgals3/Vcam1/Prnp/Igfbp2/Lrrc32/Cd44/Anxa1/Cd81
BP	GO:0070663	regulation of leukocyte proliferation	19	0.600815	2.23474	0.0003803	0.00445235	0.00308314	100	tags=47%, list=10%, signal=43%	Cdkn1a/Lgals3/Vcam1/Prnp/Igfbp2/Lrrc32/Cd44/Anxa1/Cd81
BP	GO:0048144	fibroblast proliferation	19	0.600447	2.23337	0.0003803	0.00445235	0.00308314	128	tags=53%, list=13%, signal=47%	Fn1/Cdkn1a/Serpine1/Aqp1/Nupr1/Fth1/Trp53inp1/Gas6/Pdgfc/Tgif1
BP	GO:0051896	regulation of phosphatidylinositol 3-kinase/protein kinase B signal transduction	27	0.534385	2.21352	0.00038506	0.00445235	0.00308314	216	tags=52%, list=22%, signal=42%	Thbs1/Fn1/Phlda3/Gdf15/Lox/Tgfb2/Ddit3/Gas6/Pdgfc/Serpine2/Xbp1/Eng/Cx3cl1/Cdc42
BP	GO:0036503	ERAD pathway	18	0.603807	2.20288	0.000380228	0.00445235	0.00308314	210	tags=61%, list=21%, signal=49%	Hspa5/Hsp90b1/Calr/Herpud1/Dnajb9/Sel1l/Canx/H13/Vcp/Selenos/Ube2g2
MF	GO:0005178	integrin binding	38	0.481751	2.19871	0.000382263	0.00445235	0.00308314	100	tags=32%, list=10%, signal=30%	Spp1/Thbs1/Fn1/Ccn2/Calr/Tnc/Ccn5/Vcam1/Pdia4/P4hb/Mfge8/Cd81
BP	GO:0002685	regulation of leukocyte migration	25	0.538482	2.17858	0.000384911	0.00445235	0.00308314	141	tags=44%, list=14%, signal=39%	Thbs1/Lgals3/Gdf15/Calr/Serpine1/Gas6/Anxa1/Cd81/Perp/Pgf/Cd9
BP	GO:0006457	protein folding	36	0.482017	2.16721	0.000383215	0.00445235	0.00308314	266	tags=58%, list=27%, signal=44%	Hspa5/Hsp90b1/Calr/Pdia4/Pdia3/Hspa9/P4hb/Cryab/Txndc5/Hsp90aa1/Hspb1/Dnajb11/Canx/Dnajc3/Dnajc5/Cct8/Sdf2l1/Hsph1/Hspa8/Fkbp9/Cct6a
BP	GO:0033273	response to vitamin	12	0.682219	2.1637	0.000382117	0.00445235	0.00308314	92	tags=50%, list=9%, signal=46%	Spp1/Tnc/Mdm2/Pdia3/Ptgs2/Gas6
BP	GO:0051346	negative regulation of hydrolase activity	13	0.650682	2.13354	0.000382482	0.00445235	0.00308314	152	tags=62%, list=15%, signal=53%	Timp1/Serpine1/Anxa8/Tmed2/Tmed10/Serpine2/Serpinh1/Timp2
BP	GO:0010810	regulation of cell-substrate adhesion	39	0.451785	2.07097	0.000384689	0.00445235	0.00308314	96	tags=28%, list=10%, signal=27%	Spp1/Thbs1/Fn1/Fbln2/Calr/Serpine1/Smoc2/Col8a1/P4hb/Ccdc80/Iqgap1
BP	GO:0051093	negative regulation of developmental process	78	0.370978	2.01383	0.00038373	0.00445235	0.00308314	137	tags=31%, list=14%, signal=29%	Thbs1/Cdkn1a/Gdf15/Tnfrsf11b/Calr/Rcan1/Bhlhe41/Rorb/Serpine1/Sulf1/Hspa9/Cd44/Tgfb2/Ddit3/Col5a2/Trp53inp1/Gas6/Anxa1/Adipor1/Ube2b/Hspb1/Dnajb11/Plk2/Trib3
BP	GO:0023056	positive regulation of signaling	131	0.328434	1.99618	0.000379291	0.00445235	0.00308314	315	tags=50%, list=32%, signal=40%	Spp1/Thbs1/Fn1/Ccn2/Gdf15/Ctsd/Calr/Sqstm1/Pdia3/Sulf1/Prnp/Ptgs2/Smoc2/Gadd45g/Nupr1/Cd44/Pea15a/Tgfb2/Ddit3/Gas6/Iqgap1/Cd81/Ctsh/Mmp2/Adipor1/Ube2b/Pdgfc/Plk2/Atp6v0c/Serpine2/Timp2/Col1a1/Xbp1/Vcp/Itm2c/Picalm/Lgmn/Eng/Sulf2/Litaf/Atp6ap2/Ccn4/Cx3cl1/Ccn1/Cdc42/Plaur/Cd63/Bax/Wls/Foxp1/Cdh13/Gja1/Sfrp4/Serp1/Bdnf/Il6st/Ywhae/Myh9/Ankrd1/Itgb1/Fas/Trp53/Bcl2l1/Nucb2/Vamp3/Abra
BP	GO:0045184	establishment of protein localization	152	0.318561	1.98775	0.000383068	0.00445235	0.00308314	404	tags=60%, list=41%, signal=42%	Hspa5/Cdkn1a/Hsp90b1/Ctsd/Calr/Sncg/Sqstm1/Mdm2/Prnp/Ptgs2/Comt/Hspa9/Tmed2/Herpud1/Lrrc32/Tgfb2/Ddit3/Tmed10/Pgrmc1/Surf4/Gas6/Anxa1/Cd81/Mcfd2/Vmp1/Hsp90aa1/Arf4/Hspb1/Sel1l/Wwp2/Col1a1/Lamp1/Xbp1/Phldb2/H13/Vcp/Picalm/Praf2/Sar1a/Ssr3/Selenos/Ube2g2/Cdc42/Srprb/Cd63/Bax/Wls/Bsg/Gja1/Cct8/Anxa5/Bicd2/Hspa8/Hmga1/Cct6a/Serp1/Sec22b/Necap2/Txnip/Timm17a/Ndfip1/Ywhae/Myh9/Ankrd1/Itgb1/Emc7/Hgs/Trp…
BP	GO:0051247	positive regulation of protein metabolic process	97	0.345154	1.97405	0.000381971	0.00445235	0.00308314	335	tags=54%, list=34%, signal=39%	Hspa5/Thbs1/Ccn2/Cdkn1a/Sqstm1/Mdm2/Prnp/Ptgs2/Herpud1/Nupr1/Cd44/Tgfb2/Gas6/Iqgap1/Cd81/Ctsh/Perp/Hsp90aa1/Pdgfc/Plk2/Trib3/Cldn3/Xbp1/Rps2/Vcp/Picalm/Mtpn/Eng/Dnajc3/Cx3cl1/Ccn1/Plaur/Gja1/Hspa8/Itga5/Serp1/Sec22b/Bdnf/Il6st/Timm17a/Ndfip1/Myh9/Eif6/Itgb1/Fas/Trp53/Pcbp1/Derl1/Plxnb2/Rps27l/Anxa2/Fgf2
BP	GO:0051241	negative regulation of multicellular organismal process	97	0.344986	1.9731	0.000381971	0.00445235	0.00308314	143	tags=29%, list=14%, signal=27%	Thbs1/Fn1/Lgals3/Hmox1/Gdf15/Tnfrsf11b/Timp1/Calr/Serpine1/Klkb1/Sulf1/Prnp/Ptgs2/Plat/Hspa9/Lrrc32/Cd44/Tgfb2/Ddit3/Gas6/Anxa1/Mmp2/Adipor1/Hspb1/Dnajb11/Plk2/Cd9/Serpine2
BP	GO:0019220	regulation of phosphate metabolic process	82	0.356312	1.95542	0.000381243	0.00445235	0.00308314	335	tags=56%, list=34%, signal=40%	Thbs1/Fn1/Ccn2/Cdkn1a/Sqstm1/Lox/Prnp/Ptgs2/Tmed2/Gadd45g/Nupr1/Cd44/Tgfb2/Gas6/Cd109/Iqgap1/Plec/Hsp90aa1/Pdgfc/Hspb1/Trib3/Cldn3/Uchl1/Xbp1/Vcp/Eng/Dnajc3/Cx3cl1/Ccn1/Plaur/Bax/Srpx2/Itga5/Bdnf/Il6st/Myh9/Eif6/Itgb1/Fas/Hgs/Trp53/Bcl2l1/Plxnb2/Impact/Anxa2/Fgf2
BP	GO:0051174	regulation of phosphorus metabolic process	82	0.356312	1.95542	0.000381243	0.00445235	0.00308314	335	tags=56%, list=34%, signal=40%	Thbs1/Fn1/Ccn2/Cdkn1a/Sqstm1/Lox/Prnp/Ptgs2/Tmed2/Gadd45g/Nupr1/Cd44/Tgfb2/Gas6/Cd109/Iqgap1/Plec/Hsp90aa1/Pdgfc/Hspb1/Trib3/Cldn3/Uchl1/Xbp1/Vcp/Eng/Dnajc3/Cx3cl1/Ccn1/Plaur/Bax/Srpx2/Itga5/Bdnf/Il6st/Myh9/Eif6/Itgb1/Fas/Hgs/Trp53/Bcl2l1/Plxnb2/Impact/Anxa2/Fgf2
BP	GO:2000026	regulation of multicellular organismal development	120	0.323337	1.93314	0.000381243	0.00445235	0.00308314	307	tags=48%, list=31%, signal=38%	Hspa5/Thbs1/Fn1/Ccn2/Lgals3/Hmox1/Tnfrsf11b/Bhlhe41/Serpine1/Aqp1/Lox/Sulf1/Smoc2/Hspa9/Nupr1/Cd44/Tgfb2/Gas6/Cd109/Anxa1/Ctsh/Hsp90aa1/Pgf/Tgif1/Hspb1/Dnajb11/Anxa3/Plk2/Serpine2/Atf4/Xbp1/Phldb2/Fst/Picalm/Eng/Fstl3/Bhlhe40/Ccn4/Cx3cl1/Ccn1/Wls/Foxp1/Gja1/Sfrp4/Srpx2/Nfe2l1/Itga5/Serpinf1/Bdnf/Il6st/Ndfip1/Eif6/Itgb1/Fas/Hgs/Trp53/Sparc/Cers2
BP	GO:0051641	cellular localization	240	0.263053	1.76796	0.000381243	0.00445235	0.00308314	339	tags=45%, list=34%, signal=39%	Hspa5/Cdkn1a/Lgals3/Hmox1/Hsp90b1/Ctsd/Calr/Sncg/Sqstm1/Mdm2/Aqp1/Anxa8/Prnp/Ptgs2/Comt/Hspa9/Tmed2/Myl12a/Herpud1/Lrrc32/Tgfb2/P4hb/Ddit3/Tmed10/Pgrmc1/Surf4/Cryab/Gas6/Iqgap1/Anxa1/Cd81/Plec/Mcfd2/Vmp1/Hsp90aa1/Slc48a1/Ube2b/Ghitm/Arf4/Hspb1/Anxa3/Plk2/Sel1l/Atp6v0c/Gsto1/Wwp2/Canx/Col1a1/Tmbim1/Lamp1/Uchl1/Xbp1/Phldb2/H13/Vcp/Picalm/Praf2/Sar1a/Ssr3/Selenos/Plod3/Dnajc5/Atp6ap2/Ube2g2/Cx3cl1/C…
BP	GO:0010556	regulation of macromolecule biosynthetic process	246	0.258239	1.73841	0.000381461	0.00445235	0.00308314	335	tags=46%, list=34%, signal=40%	Spp1/Thbs1/Fn1/Ccn2/Cdkn1a/Hmox1/Calr/Tnc/Sqstm1/Bhlhe41/Mdm2/Rorb/Serpine1/Lox/Sulf1/H1f2/Prnp/Ptgs2/Smoc2/Plat/Tmed2/Nupr1/Lrrc32/Cd44/Tgfb2/Dnajb9/Chac1/Ddit3/Tmed10/Trp53inp1/Cryab/Gas6/Iqgap1/Anxa1/Resf1/H3f3b/Cd81/Ctsh/Hsp90aa1/Ctsz/Arf4/Ptma/Tgif1/Hspb1/Anxa3/Trib3/Malat1/Serpine2/Wwp2/Cldn3/Col1a1/Atf4/Xbp1/Fst/Itm2c/Picalm/Mtpn/Zbtb38/Lgmn/Eng/Sulf2/Litaf/Dnajc3/Selenos/Fstl3/Bhlhe40/Atp…
BP	GO:0009889	regulation of biosynthetic process	253	0.253048	1.71092	0.000384172	0.00445235	0.00308314	335	tags=45%, list=34%, signal=40%	Spp1/Thbs1/Fn1/Ccn2/Cdkn1a/Hmox1/Calr/Tnc/Sqstm1/Bhlhe41/Mdm2/Rorb/Serpine1/Lox/Sulf1/H1f2/Prnp/Ptgs2/Smoc2/Plat/Tmed2/Nupr1/Lrrc32/Cd44/Tgfb2/Dnajb9/Chac1/Ddit3/Tmed10/Trp53inp1/Cryab/Gas6/Iqgap1/Anxa1/Resf1/H3f3b/Cd81/Ctsh/Hsp90aa1/Ctsz/Arf4/Ptma/Tgif1/Hspb1/Anxa3/Trib3/Malat1/Serpine2/Wwp2/Cldn3/Col1a1/Atf4/Xbp1/Vcp/Fst/Itm2c/Picalm/Mtpn/Zbtb38/Lgmn/Eng/Sulf2/Litaf/Dnajc3/Selenos/Fstl3/Bhlhe40…
BP	GO:0030154	cell differentiation	293	0.236561	1.63232	0.000382555	0.00445235	0.00308314	164	tags=23%, list=17%, signal=28%	Hspa5/Spp1/Fn1/Ccn2/Cdkn1a/Ctsl/Lgals3/Gdf15/Tnfrsf11b/Calr/Tnc/Ccn5/Rcan1/Sqstm1/Bhlhe41/Vcam1/Mdm2/Rorb/Serpine1/Lox/Sulf1/Vmn1r13/Ptgs2/Igfbp2/Hspa9/Col8a1/Gadd45g/Nupr1/Cd44/Tpm4/Fat1/Tgfb2/Dnajb9/Chac1/Ddit3/Col5a2/Trp53inp1/Gas6/Cd109/Iqgap1/Anxa1/H3f3b/Cd81/Mmp2/Plec/Adipor1/Hsp90aa1/Slc48a1/Ube2b/Cdsn/Arf4/Pgf/Tgif1/Hspb1/Dnajb11/Plk2/Trib3/Cd9/Serpine2/Serpinh1/Timp2/Cldn3/Col1a1/Psmd11/…
BP	GO:0048869	cellular developmental process	293	0.236561	1.63232	0.000382555	0.00445235	0.00308314	164	tags=23%, list=17%, signal=28%	Hspa5/Spp1/Fn1/Ccn2/Cdkn1a/Ctsl/Lgals3/Gdf15/Tnfrsf11b/Calr/Tnc/Ccn5/Rcan1/Sqstm1/Bhlhe41/Vcam1/Mdm2/Rorb/Serpine1/Lox/Sulf1/Vmn1r13/Ptgs2/Igfbp2/Hspa9/Col8a1/Gadd45g/Nupr1/Cd44/Tpm4/Fat1/Tgfb2/Dnajb9/Chac1/Ddit3/Col5a2/Trp53inp1/Gas6/Cd109/Iqgap1/Anxa1/H3f3b/Cd81/Mmp2/Plec/Adipor1/Hsp90aa1/Slc48a1/Ube2b/Cdsn/Arf4/Pgf/Tgif1/Hspb1/Dnajb11/Plk2/Trib3/Cd9/Serpine2/Serpinh1/Timp2/Cldn3/Col1a1/Psmd11/…
BP	GO:0007584	response to nutrient	21	0.597097	2.29046	0.000573723	0.00578087	0.00400311	163	tags=52%, list=17%, signal=45%	Spp1/Tnfrsf11b/Tnc/Mdm2/Pdia3/Ptgs2/Igfbp2/Gas6/Plec/Col1a1/Xbp1
BP	GO:0050878	regulation of body fluid levels	30	0.523915	2.23477	0.000580271	0.00578087	0.00400311	248	tags=60%, list=25%, signal=46%	Thbs1/Pdia4/Serpine1/Klkb1/Aqp1/Pdia3/Pdia6/Anxa8/Plat/Rplp0/Gas6/Cd9/Serpine2/Xbp1/Plaur/Angptl2/Gja1/Anxa5
BP	GO:0050921	positive regulation of chemotaxis	20	0.580402	2.18608	0.000576812	0.00578087	0.00400311	129	tags=45%, list=13%, signal=40%	Thbs1/Fn1/Calr/Serpine1/Smoc2/Gas6/Perp/Pgf/Hspb1
BP	GO:0097529	myeloid leukocyte migration	27	0.517821	2.14491	0.00057759	0.00578087	0.00400311	141	tags=41%, list=14%, signal=36%	Spp1/Thbs1/Lgals3/Serpine1/Tgfb2/Anxa1/Cd81/Mmp2/Perp/Pgf/Cd9
BP	GO:0007596	blood coagulation	25	0.526477	2.13001	0.000577367	0.00578087	0.00400311	143	tags=44%, list=14%, signal=39%	Thbs1/Pdia4/Serpine1/Klkb1/Pdia3/Pdia6/Anxa8/Plat/Gas6/Cd9/Serpine2
BP	GO:0007599	hemostasis	25	0.526477	2.13001	0.000577367	0.00578087	0.00400311	143	tags=44%, list=14%, signal=39%	Thbs1/Pdia4/Serpine1/Klkb1/Pdia3/Pdia6/Anxa8/Plat/Gas6/Cd9/Serpine2
BP	GO:0050817	coagulation	25	0.526477	2.13001	0.000577367	0.00578087	0.00400311	143	tags=44%, list=14%, signal=39%	Thbs1/Pdia4/Serpine1/Klkb1/Pdia3/Pdia6/Anxa8/Plat/Gas6/Cd9/Serpine2
BP	GO:0001818	negative regulation of cytokine production	25	0.522072	2.11218	0.000577367	0.00578087	0.00400311	97	tags=36%, list=10%, signal=33%	Thbs1/Fn1/Hmox1/Prnp/Lrrc32/Tgfb2/Ddit3/Gas6/Anxa1
BP	GO:0033674	positive regulation of kinase activity	15	0.614279	2.10772	0.000568182	0.00578087	0.00400311	123	tags=47%, list=12%, signal=41%	Thbs1/Cdkn1a/Prnp/Tgfb2/Gas6/Iqgap1/Pdgfc
BP	GO:0045860	positive regulation of protein kinase activity	15	0.614279	2.10772	0.000568182	0.00578087	0.00400311	123	tags=47%, list=12%, signal=41%	Thbs1/Cdkn1a/Prnp/Tgfb2/Gas6/Iqgap1/Pdgfc
BP	GO:0071621	granulocyte chemotaxis	13	0.640243	2.09931	0.000573723	0.00578087	0.00400311	107	tags=46%, list=11%, signal=42%	Spp1/Thbs1/Lgals3/Tgfb2/Anxa1/Perp
BP	GO:0001934	positive regulation of protein phosphorylation	43	0.429155	2.02537	0.00057132	0.00578087	0.00400311	301	tags=56%, list=30%, signal=41%	Thbs1/Ccn2/Cdkn1a/Sqstm1/Prnp/Ptgs2/Cd44/Tgfb2/Gas6/Iqgap1/Hsp90aa1/Pdgfc/Cldn3/Xbp1/Eng/Cx3cl1/Ccn1/Plaur/Itga5/Bdnf/Il6st/Itgb1/Fas/Trp53
BP	GO:0042327	positive regulation of phosphorylation	43	0.429155	2.02537	0.00057132	0.00578087	0.00400311	301	tags=56%, list=30%, signal=41%	Thbs1/Ccn2/Cdkn1a/Sqstm1/Prnp/Ptgs2/Cd44/Tgfb2/Gas6/Iqgap1/Hsp90aa1/Pdgfc/Cldn3/Xbp1/Eng/Cx3cl1/Ccn1/Plaur/Itga5/Bdnf/Il6st/Itgb1/Fas/Trp53
BP	GO:0010562	positive regulation of phosphorus metabolic process	50	0.406641	2.00088	0.000569909	0.00578087	0.00400311	302	tags=56%, list=31%, signal=41%	Thbs1/Ccn2/Cdkn1a/Sqstm1/Prnp/Ptgs2/Cd44/Tgfb2/Gas6/Iqgap1/Hsp90aa1/Pdgfc/Cldn3/Uchl1/Xbp1/Vcp/Eng/Cx3cl1/Ccn1/Plaur/Itga5/Bdnf/Il6st/Myh9/Itgb1/Fas/Trp53/Bcl2l1
BP	GO:0045937	positive regulation of phosphate metabolic process	50	0.406641	2.00088	0.000569909	0.00578087	0.00400311	302	tags=56%, list=31%, signal=41%	Thbs1/Ccn2/Cdkn1a/Sqstm1/Prnp/Ptgs2/Cd44/Tgfb2/Gas6/Iqgap1/Hsp90aa1/Pdgfc/Cldn3/Uchl1/Xbp1/Vcp/Eng/Cx3cl1/Ccn1/Plaur/Itga5/Bdnf/Il6st/Myh9/Itgb1/Fas/Trp53/Bcl2l1
BP	GO:0031401	positive regulation of protein modification process	56	0.395326	1.99473	0.000577812	0.00578087	0.00400311	301	tags=54%, list=30%, signal=39%	Hspa5/Thbs1/Ccn2/Cdkn1a/Sqstm1/Prnp/Ptgs2/Nupr1/Cd44/Tgfb2/Gas6/Iqgap1/Hsp90aa1/Pdgfc/Trib3/Cldn3/Xbp1/Rps2/Vcp/Eng/Cx3cl1/Ccn1/Plaur/Itga5/Bdnf/Il6st/Ndfip1/Itgb1/Fas/Trp53
BP	GO:0098657	import into cell	60	0.383137	1.96241	0.000577145	0.00578087	0.00400311	346	tags=58%, list=35%, signal=40%	Thbs1/Lgals3/Calr/Slc3a2/Sncg/Mdm2/Serpine1/Prnp/Cd44/Mfge8/Gas6/Anxa1/Cd81/Slc48a1/Anxa3/Plk2/Cd9/Canx/Picalm/Cdc42/Cd63/Cdh13/Sfrp4/Cd151/Hspa8/Necap2/Myh9/Itgb1/Hgs/Bcl2l1/Arl8b/Cltc/Anxa2/Scarb2/Tsc2
CC	GO:0031984	organelle subcompartment	117	0.327692	1.94978	0.000570776	0.00578087	0.00400311	526	tags=79%, list=53%, signal=42%	Hspa5/Hmox1/Hsp90b1/Calr/Pdia3/Sulf1/Ptgs2/Tmed2/Ephx1/Herpud1/Tgfb2/Chac1/Tmed10/Pgrmc1/Chpf/Surf4/Tgoln1/Ddost/Vmp1/Tmem43/Sel1l/Ckap4/Canx/Rpn2/Uchl1/Fads3/Xbp1/H13/Mlec/Degs1/Vcp/Sulf2/Sar1a/Ssr3/Plod2/Selenos/Plod3/Atp6ap2/Calu/Srprb/Saraf/Bax/Wls/Bsg/Nfe2l1/Serp1/Sec22b/Slc39a7/Serinc1/Emc7/Cers2/Slc39a13/Nucb2/Derl1/Rheb/Rnf13/Elovl1/Cdipt/Selenok/Rac1/Tmx2/Yif1a/Kdelr2/Tmem214/Derl3/Tmed9…
CC	GO:0005789	endoplasmic reticulum membrane	99	0.335561	1.92851	0.000571973	0.00578087	0.00400311	518	tags=80%, list=52%, signal=42%	Hspa5/Hmox1/Hsp90b1/Calr/Pdia3/Ptgs2/Tmed2/Ephx1/Herpud1/Tmed10/Pgrmc1/Surf4/Ddost/Vmp1/Tmem43/Sel1l/Ckap4/Canx/Rpn2/Uchl1/Fads3/Xbp1/H13/Mlec/Degs1/Vcp/Sar1a/Ssr3/Plod2/Selenos/Plod3/Atp6ap2/Calu/Srprb/Saraf/Bax/Wls/Bsg/Nfe2l1/Serp1/Sec22b/Slc39a7/Serinc1/Emc7/Cers2/Slc39a13/Derl1/Rheb/Rnf13/Elovl1/Cdipt/Selenok/Tmx2/Yif1a/Kdelr2/Tmem214/Derl3/Tmed9/Lman1/Tmed3/Pld3/Cyb5r3/Eif5a/Atf6/Amfr/Stt3a/…
CC	GO:0098827	endoplasmic reticulum subcompartment	99	0.335561	1.92851	0.000571973	0.00578087	0.00400311	518	tags=80%, list=52%, signal=42%	Hspa5/Hmox1/Hsp90b1/Calr/Pdia3/Ptgs2/Tmed2/Ephx1/Herpud1/Tmed10/Pgrmc1/Surf4/Ddost/Vmp1/Tmem43/Sel1l/Ckap4/Canx/Rpn2/Uchl1/Fads3/Xbp1/H13/Mlec/Degs1/Vcp/Sar1a/Ssr3/Plod2/Selenos/Plod3/Atp6ap2/Calu/Srprb/Saraf/Bax/Wls/Bsg/Nfe2l1/Serp1/Sec22b/Slc39a7/Serinc1/Emc7/Cers2/Slc39a13/Derl1/Rheb/Rnf13/Elovl1/Cdipt/Selenok/Tmx2/Yif1a/Kdelr2/Tmem214/Derl3/Tmed9/Lman1/Tmed3/Pld3/Cyb5r3/Eif5a/Atf6/Amfr/Stt3a/…
CC	GO:0042175	nuclear outer membrane-endoplasmic reticulum membrane network	104	0.331015	1.92352	0.000573504	0.00578087	0.00400311	536	tags=82%, list=54%, signal=42%	Hspa5/Hmox1/Hsp90b1/Calr/Pdia3/Ptgs2/Tmed2/Ephx1/Herpud1/Tmed10/Pgrmc1/Surf4/Ddost/Vmp1/Tmem43/Sel1l/Ckap4/Canx/Rpn2/Uchl1/Fads3/Xbp1/H13/Mlec/Degs1/Vcp/Sar1a/Ssr3/Plod2/Selenos/Plod3/Atp6ap2/Calu/Srprb/Saraf/Bax/Wls/Bsg/Bicd2/Nfe2l1/Serp1/Sec22b/Slc39a7/Serinc1/Emc7/Cers2/Slc39a13/Nucb2/Derl1/Rheb/Rnf13/Elovl1/Cdipt/Eno1/Selenok/Tmx2/Yif1a/Kdelr2/Tmem214/Derl3/Tmed9/Lman1/Tmed3/Pld3/Cyb5r3/Eif5a…
BP	GO:0010558	negative regulation of macromolecule biosynthetic process	123	0.320681	1.92276	0.000572956	0.00578087	0.00400311	185	tags=31%, list=19%, signal=29%	Thbs1/Fn1/Ccn2/Cdkn1a/Hmox1/Calr/Sqstm1/Bhlhe41/Mdm2/Rorb/Serpine1/H1f2/Prnp/Plat/Lrrc32/Tgfb2/Chac1/Ddit3/Trp53inp1/Cryab/Gas6/Anxa1/Resf1/H3f3b/Ctsz/Tgif1/Trib3/Serpine2/Wwp2/Cldn3/Atf4/Xbp1/Fst/Itm2c/Picalm/Zbtb38/Lgmn/Eng
BP	GO:0009605	response to external stimulus	164	0.292214	1.84739	0.000571646	0.00578087	0.00400311	256	tags=40%, list=26%, signal=36%	Spp1/Thbs1/Fn1/Lgals3/Calr/Tnc/Sqstm1/Vcam1/Serpine1/Klkb1/Aqp1/Lox/Ptgs2/Comt/Smoc2/Plat/Igfbp2/Nupr1/Cd44/Tgfb2/Gas6/Ccdc80/Cd109/Anxa1/Resf1/Cd81/Mmp2/Plec/Perp/Tmem43/Hsp90aa1/Pgf/Hspb1/Anxa3/Cd9/Serpine2/Cldn3/Col1a1/Lamp1/Xbp1/Phldb2/Endod1/Mtpn/Lgmn/Eng/Litaf/Odc1/Selenos/Bhlhe40/Asns/Ccn4/Cx3cl1/Ccn1/Cdc42/Npc2/Capg/Plaur/Cd63/Bax/Bsg/Foxp1/Cdh13/Gja1/Anxa5/Rpsa/Nfe2l1
BP	GO:0033036	macromolecule localization	206	0.273108	1.79456	0.00057241	0.00578087	0.00400311	377	tags=50%, list=38%, signal=39%	Hspa5/Spp1/Thbs1/Cdkn1a/Lgals3/Hsp90b1/Ctsd/Calr/Sncg/Sqstm1/Mdm2/Prnp/Ptgs2/Comt/Hspa9/Tmed2/Myl12a/Herpud1/Lrrc32/Tgfb2/Ddit3/Tmed10/Pgrmc1/Surf4/Gas6/Iqgap1/Anxa1/Cd81/Plec/Mcfd2/Vmp1/Hsp90aa1/Arf4/Hspb1/Plk2/Sel1l/Wwp2/Col1a1/Tmbim1/Lamp1/Xbp1/Phldb2/H13/Vcp/Picalm/Praf2/Sar1a/Ssr3/Selenos/Plod3/Ube2g2/Cdc42/Npc2/Srprb/Cd63/Bax/Wls/Bsg/Gja1/Cct8/Anxa5/Bicd2/Hspa8/Hmga1/Cct6a/Serp1/Sec22b/Neca…
CC	GO:0005886	plasma membrane	268	0.241577	1.64409	0.000578035	0.00578087	0.00400311	165	tags=23%, list=17%, signal=26%	Hspa5/Thbs1/Fn1/Phlda3/Ctsl/Lgals3/Hmox1/Hsp90b1/Calr/Slc3a2/Ccn5/Fxyd5/Vcam1/Aqp1/Pdia3/Sulf1/Pdia6/Anxa8/Prnp/Ptgs2/Comt/Igfbp2/Lrrc32/Cd44/Fat1/P4hb/Tmed10/Plpp1/Tgoln1/Mfge8/Cryab/Cd109/Iqgap1/Anxa1/Cd81/Mmp2/Plec/Perp/Adipor1/Vmp1/Tmem43/Hsp90aa1/Adcy9/Slc48a1/Ube2b/Cdsn/Pdgfc/Arf4/Hspb1/Osmr/Anxa3/Ckap4/Cd9/Ube2d3/Canx/Cldn3/Lamp1/Atf4/Uchl1/Phldb2/H13
BP	GO:0043086	negative regulation of catalytic activity	34	0.485169	2.15231	0.00076438	0.00690317	0.00478028	190	tags=50%, list=19%, signal=42%	Cdkn1a/Timp1/Serpine1/Anxa8/Tmed2/Gadd45g/Tmed10/Plec/Hspb1/Trib3/Serpine2/Serpinh1/Timp2/Tmbim1/Uchl1/Eng/Dnajc3
BP	GO:0010595	positive regulation of endothelial cell migration	21	0.555659	2.1315	0.000764965	0.00690317	0.00478028	254	tags=62%, list=26%, signal=47%	Thbs1/Hmox1/Calr/Ptgs2/Smoc2/Anxa1/Hspb1/Anxa3/Plk2/Lgmn/Bsg/Foxp1/Srpx2
BP	GO:0071674	mononuclear cell migration	23	0.537213	2.11475	0.000771159	0.00690317	0.00478028	216	tags=57%, list=22%, signal=45%	Thbs1/Lgals3/Calr/Serpine1/Gas6/Anxa1/Cd81/Mmp2/Plec/Cd9/Lgmn/Cx3cl1/Cdc42
MF	GO:0008083	growth factor activity	15	0.603452	2.07057	0.000757576	0.00690317	0.00478028	127	tags=53%, list=13%, signal=47%	Ccn2/Gdf15/Timp1/Ccn5/Manf/Tgfb2/Pdgfc/Pgf
BP	GO:0008630	intrinsic apoptotic signaling pathway in response to DNA damage	15	0.603436	2.07052	0.000757576	0.00690317	0.00478028	77	tags=40%, list=8%, signal=37%	Cdkn1a/Phlda3/Hmox1/Nupr1/Cd44/Aen
CC	GO:0030312	external encapsulating structure	107	0.334215	1.95339	0.00076438	0.00690317	0.00478028	155	tags=31%, list=16%, signal=29%	Thbs1/Fn1/Ccn2/Ctsl/Lgals3/Fbln2/Ctsd/Tnfrsf11b/Timp1/Calr/Tnc/Ccn5/Serpine1/Lox/Smoc2/Col8a1/Lrrc32/Tgfb2/P3h2/Ltbp2/Col5a2/Mfge8/Ccdc80/Anxa1/Mmp2/Hsp90aa1/Ctsz/Anxa3/Serpine2/Gsto1/Serpinh1/Timp2/Col1a1
CC	GO:0031012	extracellular matrix	107	0.334215	1.95339	0.00076438	0.00690317	0.00478028	155	tags=31%, list=16%, signal=29%	Thbs1/Fn1/Ccn2/Ctsl/Lgals3/Fbln2/Ctsd/Tnfrsf11b/Timp1/Calr/Tnc/Ccn5/Serpine1/Lox/Smoc2/Col8a1/Lrrc32/Tgfb2/P3h2/Ltbp2/Col5a2/Mfge8/Ccdc80/Anxa1/Mmp2/Hsp90aa1/Ctsz/Anxa3/Serpine2/Gsto1/Serpinh1/Timp2/Col1a1
BP	GO:1902531	regulation of intracellular signal transduction	150	0.311622	1.94098	0.000764234	0.00690317	0.00478028	242	tags=37%, list=25%, signal=33%	Hspa5/Thbs1/Fn1/Ccn2/Phlda3/Gdf15/Calr/Rcan1/Sqstm1/Mdm2/Lox/Pdia6/Prnp/Ptgs2/Tmed2/Gadd45g/Herpud1/Nupr1/Cd44/Tgfb2/Dnajb9/P4hb/Ddit3/Gas6/Iqgap1/Cd81/Mmp2/Adipor1/Ube2b/Pdgfc/Tgif1/Hspb1/Atp6v0c/Serpine2/Timp2/Tmbim1/Atf4/Uchl1/Xbp1/Grina/Vcp/Picalm/Eng/Sar1a/Litaf/Selenos/Atp6ap2/Cx3cl1/Ccn1/Cdc42/Pmepa1/Plaur/Bax/Foxp1/Cdh13
CC	GO:0005794	Golgi apparatus	108	0.327063	1.91441	0.000762631	0.00690317	0.00478028	455	tags=69%, list=46%, signal=41%	Spp1/Ccn2/Ctsl/Gdf15/Creld2/Vcam1/Sulf1/Prnp/Tmed2/Cd44/Tgfb2/P3h2/Chac1/Tmed10/Chpf/Surf4/Tgoln1/Perp/Mcfd2/Tmem43/Arf4/Tmbim1/Grina/Itm2c/Picalm/Sulf2/Sar1a/Litaf/Plod2/Plod3/Dnajc5/Calu/Cdc42/Pmepa1/Wls/Gja1/Bicd2/Itga5/Sec22b/Slc39a7/Ndfip1/Pcgf5/Slc39a13/Nucb2/Rheb/Cltc/Rab33b/Tsc2/Cdipt/Selenok/Rac1/Tmem30a/Yif1a/Kdelr2/Sdc3/Tmem214/Tmed9/Yipf3/Lman1/Csde1/Gdi2/Tmed3/Pld3/Tnfrsf1a/Serinc3/A…
BP	GO:0051050	positive regulation of transport	77	0.351265	1.90323	0.000765111	0.00690317	0.00478028	302	tags=52%, list=31%, signal=39%	Spp1/Lgals3/Calr/Fxyd5/Mdm2/Serpine1/Aqp1/Ptgs2/Tgfb2/Tmed10/Pgrmc1/Gas6/Anxa1/Cd81/Vmp1/Hsp90aa1/Plk2/Gsto1/Lamp1/Atf4/Xbp1/Picalm/Cx3cl1/Cdc42/Cd63/Bax/Wls/Bsg/Gja1/Sfrp4/Cd151/Hspa8/Serp1/Ywhae/Myh9/Ankrd1/Itgb1/Dync1h1/Hgs/Bcl2l1
BP	GO:0032101	regulation of response to external stimulus	80	0.344874	1.88315	0.000762922	0.00690317	0.00478028	262	tags=44%, list=27%, signal=35%	Thbs1/Fn1/Calr/Tnc/Sqstm1/Serpine1/Klkb1/Ptgs2/Smoc2/Plat/Nupr1/Cd44/Gas6/Cd109/Anxa1/Cd81/Perp/Hsp90aa1/Pgf/Hspb1/Cd9/Serpine2/Cldn3/Lamp1/Phldb2/Lgmn/Selenos/Ccn4/Cx3cl1/Plaur/Foxp1/Cdh13/Anxa5/Nfe2l1/Hspa8
BP	GO:0006468	protein phosphorylation	81	0.343194	1.87672	0.000768344	0.00690317	0.00478028	301	tags=49%, list=30%, signal=37%	Thbs1/Fn1/Ccn2/Cdkn1a/Sqstm1/Lox/Prnp/Ptgs2/Comt/Tmed2/Gadd45g/Cd44/Tgfb2/Gas6/Cd109/Iqgap1/Plec/Hsp90aa1/Pdgfc/Hspb1/Plk2/Trib3/Cldn3/Uchl1/Xbp1/Eng/Dnajc3/Cx3cl1/Ccn1/Cdc42/Plaur/Bax/Stk38l/Itga5/Bdnf/Il6st/Itgb1/Fas/Hgs/Trp53
BP	GO:0035295	tube development	115	0.316559	1.87629	0.000764818	0.00690317	0.00478028	134	tags=26%, list=14%, signal=26%	Spp1/Thbs1/Fn1/Ccn2/Cdkn1a/Lgals3/Hmox1/Tnc/Serpine1/Aqp1/Lox/Sulf1/Ptgs2/Smoc2/Tmed2/Col8a1/Cd44/Tgfb2/Mfge8/Anxa1/Ctsh/Mmp2/Perp/Ctsz/Pdgfc/Pgf/Tgif1/Hspb1/Anxa3/Plk2
BP	GO:0046907	intracellular transport	111	0.317151	1.86613	0.00075959	0.00690317	0.00478028	339	tags=50%, list=34%, signal=37%	Hspa5/Cdkn1a/Hsp90b1/Calr/Sqstm1/Mdm2/Anxa8/Ptgs2/Hspa9/Tmed2/Herpud1/P4hb/Tmed10/Surf4/Cryab/Gas6/Cd81/Hsp90aa1/Slc48a1/Arf4/Hspb1/Sel1l/Lamp1/Uchl1/Xbp1/H13/Vcp/Picalm/Sar1a/Selenos/Ube2g2/Cdc42/Npc2/Cd63/Wls/Bicd2/Hspa8/Sec22b/Txnip/Ndfip1/Ywhae/Eif6/Itgb1/Dync1h1/Hgs/Trp53/Bcl2l1/Arl8b/Vamp3/Abra/Derl1/Cltc/Anxa2/Xpo5/Scarb2
BP	GO:0009057	macromolecule catabolic process	115	0.313864	1.86031	0.000764818	0.00690317	0.00478028	270	tags=42%, list=27%, signal=34%	Hspa5/Ctsl/Hsp90b1/Ctsd/Timp1/Calr/Sqstm1/Mdm2/Herpud1/Nupr1/Cd44/Dnajb9/Ddit3/Cd81/Ctsh/Mmp2/Hsp90aa1/Ube2b/Ctsz/Plk2/Psmd8/Sel1l/Trib3/Serpine2/Ube2d3/Wwp2/Canx/Timp2/Psmd11/Uchl1/Xbp1/H13/Vcp/Lgmn/Odc1/Dnajc3/Selenos/Psmd3/Ube2g2/Psmd1/Psmd7/Bax/Gja1/Sdf2l1/Nfe2l1/Hspa8/Psmd2/Sec22b
BP	GO:0141124	intracellular signaling cassette	142	0.301183	1.85857	0.000760746	0.00690317	0.00478028	163	tags=27%, list=17%, signal=26%	Hspa5/Thbs1/Fn1/Ccn2/Cdkn1a/Phlda3/Hmox1/Gdf15/Calr/Rcan1/Sqstm1/Aqp1/Lox/Prnp/Tmed2/Gadd45g/Cd44/Pea15a/Tgfb2/Ddit3/Cryab/Mt1/Gas6/Iqgap1/Cd81/Ctsh/Adipor1/Ube2b/Pdgfc/Hspb1/Plk2/Atp6v0c/Serpine2/Timp2/Tmbim1/Atf4/Uchl1/Xbp1
BP	GO:0051649	establishment of localization in cell	139	0.300985	1.85202	0.00076205	0.00690317	0.00478028	369	tags=53%, list=37%, signal=38%	Hspa5/Cdkn1a/Hmox1/Hsp90b1/Calr/Sncg/Sqstm1/Mdm2/Aqp1/Anxa8/Ptgs2/Hspa9/Tmed2/Herpud1/P4hb/Tmed10/Surf4/Cryab/Gas6/Cd81/Hsp90aa1/Slc48a1/Ube2b/Arf4/Hspb1/Anxa3/Sel1l/Atp6v0c/Canx/Lamp1/Uchl1/Xbp1/H13/Vcp/Picalm/Sar1a/Selenos/Dnajc5/Atp6ap2/Ube2g2/Cdc42/Npc2/Cd63/Bax/Wls/Gja1/Bicd2/Hspa8/Sec22b/Txnip/Ndfip1/Ywhae/Myh9/Eif6/Itgb1/Dync1h1/Hgs/Trp53/Bcl2l1/Arl8b/Vamp3/Abra/Derl1/Cltc/Anxa2/Xpo5/Scarb…
BP	GO:0009890	negative regulation of biosynthetic process	128	0.305565	1.84779	0.00076176	0.00690317	0.00478028	185	tags=30%, list=19%, signal=28%	Thbs1/Fn1/Ccn2/Cdkn1a/Hmox1/Calr/Sqstm1/Bhlhe41/Mdm2/Rorb/Serpine1/H1f2/Prnp/Plat/Lrrc32/Tgfb2/Chac1/Ddit3/Trp53inp1/Cryab/Gas6/Anxa1/Resf1/H3f3b/Ctsz/Tgif1/Trib3/Serpine2/Wwp2/Cldn3/Atf4/Xbp1/Fst/Itm2c/Picalm/Zbtb38/Lgmn/Eng
BP	GO:0055085	transmembrane transport	75	0.342551	1.84746	0.00076555	0.00690317	0.00478028	146	tags=27%, list=15%, signal=25%	Hspa5/Thbs1/Ccn2/Slc3a2/Fxyd5/Aqp1/Prnp/Hspa9/Pea15a/Tgfb2/Ddit3/Tmed10/Gas6/Vmp1/Slc48a1/Ghitm/Trib3/Atp6v0c/Gsto1/Wwp2
BP	GO:0009653	anatomical structure morphogenesis	219	0.261542	1.73401	0.000765697	0.00690317	0.00478028	186	tags=29%, list=19%, signal=30%	Hspa5/Thbs1/Fn1/Ccn2/Ctsl/Lgals3/Hmox1/Gdf15/Tnfrsf11b/Tnc/Ccng1/Vcam1/Mdm2/Rorb/Serpine1/Aqp1/Lox/Sulf1/Ptgs2/Comt/Smoc2/Tmed2/Myl12a/Col8a1/Cd44/Tpm4/Fat1/Tgfb2/Col5a2/Mfge8/Cryab/Cd109/Iqgap1/Anxa1/Cd81/Ctsh/Mmp2/Plec/Perp/Cdsn/Ctsz/Pdgfc/Pgf/Tgif1/Hspb1/Anxa3/Plk2/Cd9/Serpine2/Serpinh1/Cldn3/Col1a1/Tmbim1/Atf4/Uchl1/Xbp1/Phldb2/Itgb5/Fst/Picalm/Mtpn/Eng/Sulf2
BP	GO:0010468	regulation of gene expression	234	0.253975	1.69598	0.000769971	0.00690317	0.00478028	335	tags=45%, list=34%, signal=39%	Spp1/Thbs1/Fn1/Ccn2/Cdkn1a/Hmox1/Calr/Tnc/Sqstm1/Bhlhe41/Mdm2/Rorb/Serpine1/Lox/Sulf1/H1f2/Prnp/Ptgs2/Plat/Tmed2/Nupr1/Lrrc32/Cd44/Tgfb2/Dnajb9/Chac1/Ddit3/Tmed10/Trp53inp1/Cryab/Gas6/Iqgap1/Anxa1/Resf1/H3f3b/Cd81/Ctsh/Hsp90aa1/Ctsz/Arf4/Ptma/Tgif1/Hspb1/Anxa3/Trib3/Malat1/Serpine2/Wwp2/Cldn3/Col1a1/Atf4/Xbp1/Fst/Picalm/Mtpn/Zbtb38/Lgmn/Eng/Sulf2/Litaf/Dnajc3/Selenos/Fstl3/Bhlhe40/Atp6ap2/Ccn4/Ei…
BP	GO:0003012	muscle system process	45	-0.450595	-2.1568	0.000845487	0.00753215	0.00521583	165	tags=47%, list=17%, signal=41%	Col14a1/Lmod1/Irag1/Errfi1/Anxa6/Col6a1/Gsn/Gucy1a1/Dmpk/Tpm1/Myl6/Acta2/Flna/Npnt/Casq1/Tpm2/Tcap/Smtn/Mylk/Nr4a1/Myh11
BP	GO:0010811	positive regulation of cell-substrate adhesion	31	0.498525	2.15097	0.00096302	0.00793865	0.00549732	96	tags=32%, list=10%, signal=30%	Spp1/Thbs1/Fn1/Fbln2/Calr/Smoc2/Col8a1/P4hb/Ccdc80/Iqgap1
BP	GO:2001236	regulation of extrinsic apoptotic signaling pathway	18	0.579543	2.11435	0.00095057	0.00793865	0.00549732	69	tags=39%, list=7%, signal=37%	Thbs1/Lgals3/Hmox1/Serpine1/Pdia3/Pea15a/Tgfb2
BP	GO:0010594	regulation of endothelial cell migration	23	0.531745	2.09322	0.000963948	0.00793865	0.00549732	268	tags=61%, list=27%, signal=45%	Thbs1/Hmox1/Calr/Ptgs2/Smoc2/Anxa1/Hspb1/Anxa3/Plk2/Lgmn/Bsg/Foxp1/Srpx2/Serpinf1
BP	GO:0046651	lymphocyte proliferation	22	0.537695	2.09209	0.000960799	0.00793865	0.00549732	100	tags=41%, list=10%, signal=38%	Cdkn1a/Lgals3/Vcam1/Prnp/Igfbp2/Lrrc32/Cd44/Anxa1/Cd81
BP	GO:0042129	regulation of T cell proliferation	16	0.596236	2.08545	0.000948947	0.00793865	0.00549732	100	tags=50%, list=10%, signal=46%	Lgals3/Vcam1/Prnp/Igfbp2/Lrrc32/Cd44/Anxa1/Cd81
BP	GO:0072331	signal transduction by p53 class mediator	16	0.595895	2.08426	0.000948947	0.00793865	0.00549732	107	tags=44%, list=11%, signal=40%	Cdkn1a/Phlda3/Mdm2/Nupr1/Cd44/Aen/Perp
BP	GO:0030100	regulation of endocytosis	24	0.516238	2.0631	0.000959693	0.00793865	0.00549732	362	tags=79%, list=37%, signal=51%	Lgals3/Calr/Mdm2/Serpine1/Gas6/Plk2/Picalm/Cdc42/Cd63/Cdh13/Sfrp4/Cd151/Hspa8/Myh9/Itgb1/Bcl2l1/Anxa2/Tsc2/Rac1
BP	GO:1901701	cellular response to oxygen-containing compound	100	0.330701	1.90092	0.000958957	0.00793865	0.00549732	110	tags=24%, list=11%, signal=24%	Spp1/Thbs1/Hsp90b1/Gdf15/Ctsd/Tnc/Vcam1/Mdm2/Rorb/Serpine1/Aqp1/Pdia3/Prnp/Ptgs2/Comt/Esd/Trp53inp1/Mt1/Rplp0/Gas6/Anxa1/Mmp2/Plec/Adipor1
BP	GO:0010628	positive regulation of gene expression	89	0.335699	1.87946	0.000954745	0.00793865	0.00549732	335	tags=54%, list=34%, signal=39%	Thbs1/Fn1/Ccn2/Calr/Tnc/Mdm2/Serpine1/Sulf1/Ptgs2/Tmed2/Lrrc32/Cd44/Tgfb2/Dnajb9/Ddit3/Tmed10/Trp53inp1/Gas6/Anxa1/Cd81/Ctsh/Hsp90aa1/Hspb1/Cldn3/Atf4/Xbp1/Eng/Sulf2/Dnajc3/Atp6ap2/Cx3cl1/Ccn1/Bsg/Foxp1/Gja1/Sfrp4/Hspa8/Serp1/Timm17a/Myh9/Eif6/Hgs/Trp53/Pcbp1/Plxnb2/Rps27l/Anxa2/Fgf2
BP	GO:0016310	phosphorylation	86	0.335698	1.86311	0.00095584	0.00793865	0.00549732	335	tags=53%, list=34%, signal=39%	Thbs1/Fn1/Ccn2/Cdkn1a/Sqstm1/Lox/Prnp/Ptgs2/Comt/Tmed2/Gadd45g/Cd44/Tgfb2/Gas6/Cd109/Iqgap1/Plec/Hsp90aa1/Pdgfc/Hspb1/Plk2/Trib3/Cldn3/Uchl1/Xbp1/Eng/Dnajc3/Cx3cl1/Ccn1/Cdc42/Plaur/Bax/Stk38l/Srpx2/Itga5/Bdnf/Il6st/Itgb1/Fas/Hgs/Trp53/Dgkg/Plxnb2/Impact/Anxa2/Fgf2
BP	GO:0048584	positive regulation of response to stimulus	158	0.295826	1.85875	0.00095584	0.00793865	0.00549732	245	tags=38%, list=25%, signal=34%	Thbs1/Fn1/Ccn2/Lgals3/Gdf15/Ctsd/Calr/Sqstm1/Serpine1/Pdia3/Sulf1/Prnp/Ptgs2/Smoc2/Plat/Gadd45g/Herpud1/Nupr1/Cd44/Pea15a/Tgfb2/Ddit3/Gas6/Iqgap1/Anxa1/Cd81/Ctsh/Mmp2/Perp/Adipor1/Hsp90aa1/Ube2b/Pdgfc/Pgf/Hspb1/Atp6v0c/Timp2/Cldn3/Col1a1/Lamp1/Xbp1/Vcp/Itm2c/Picalm/Lgmn/Eng/Sulf2/Litaf/Atp6ap2/Ccn4/Cx3cl1/Ccn1/Cdc42/Plaur/Cd63/Bax/Wls/Foxp1/Cdh13/Gja1
BP	GO:0071705	nitrogen compound transport	150	0.296371	1.84599	0.000955292	0.00793865	0.00549732	404	tags=57%, list=41%, signal=40%	Hspa5/Cdkn1a/Lgals3/Hsp90b1/Calr/Slc3a2/Sncg/Sqstm1/Mdm2/Aqp1/Ptgs2/Comt/Hspa9/Tmed2/Herpud1/Tgfb2/Tmed10/Pgrmc1/Surf4/Gas6/Anxa1/Cd81/Mcfd2/Vmp1/Hsp90aa1/Slc48a1/Arf4/Hspb1/Sel1l/Wwp2/Col1a1/Xbp1/H13/Vcp/Picalm/Praf2/Sar1a/Selenos/Ube2g2/Cdc42/Cd63/Wls/Bsg/Gja1/Anxa5/Bicd2/Nfe2l1/Hspa8/Hmga1/Serp1/Sec22b/Bdnf/Necap2/Txnip/Timm17a/Ndfip1/Ywhae/Myh9/Ankrd1/Itgb1/Hgs/Trp53/Arl8b/Sil1/Nucb2/Vamp3/Ab…
BP	GO:0051049	regulation of transport	131	0.296743	1.80357	0.000948227	0.00793865	0.00549732	302	tags=44%, list=31%, signal=35%	Spp1/Thbs1/Lgals3/Hmox1/Calr/Sncg/Fxyd5/Mdm2/Serpine1/Aqp1/Prnp/Ptgs2/Pea15a/Tgfb2/Tmed10/Pgrmc1/Surf4/Cryab/Gas6/Anxa1/Cd81/Vmp1/Hsp90aa1/Plk2/Trib3/Serpine2/Gsto1/Wwp2/Cldn3/Lamp1/Atf4/Xbp1/Picalm/Sar1a/Dnajc5/Ube2g2/Cx3cl1/Cdc42/Saraf/Cd63/Bax/Wls/Bsg/Cdh13/Gja1/Anxa5/Sfrp4/Cd151/Hspa8/Serp1/Ndfip1/Ywhae/Myh9/Ankrd1/Itgb1/Dync1h1/Hgs/Bcl2l1
BP	GO:0042592	homeostatic process	137	0.294079	1.80238	0.000954016	0.00793865	0.00549732	294	tags=44%, list=30%, signal=36%	Spp1/Ftl1/Ccn2/Hmox1/Gdf15/Tnfrsf11b/Sqstm1/Vcam1/Aqp1/Lox/Prnp/Ptgs2/Comt/Hspa9/Gadd45g/Herpud1/Cd44/Tgfb2/Ddit3/Fth1/Surf4/Mt1/Gas6/Anxa1/Ctsh/Perp/Adipor1/Slc48a1/Ghitm/Pdgfc/Atp6v0c/Gsto1/Col1a1/Lamp1/Atf4/Xbp1/Grina/Picalm/Selenos/Atp6ap2/Ccn4/Cx3cl1/Txnrd1/Npc2/Bax/Bsg/Gja1/Sfrp4/Nfe2l1/Abhd4/Hmga1/Serpinf1/Slc39a7/Ndfip1/Ywhae/Myh9/Clic4/Itgb1/Dync1h1/Fas
BP	GO:0008104	protein localization	194	0.26921	1.75033	0.000949668	0.00793865	0.00549732	377	tags=51%, list=38%, signal=39%	Hspa5/Cdkn1a/Lgals3/Hsp90b1/Ctsd/Calr/Sncg/Sqstm1/Mdm2/Prnp/Ptgs2/Comt/Hspa9/Tmed2/Myl12a/Herpud1/Lrrc32/Tgfb2/Ddit3/Tmed10/Pgrmc1/Surf4/Gas6/Iqgap1/Anxa1/Cd81/Plec/Mcfd2/Vmp1/Hsp90aa1/Arf4/Hspb1/Plk2/Sel1l/Wwp2/Col1a1/Tmbim1/Lamp1/Xbp1/Phldb2/H13/Vcp/Picalm/Praf2/Sar1a/Ssr3/Selenos/Plod3/Ube2g2/Cdc42/Srprb/Cd63/Bax/Wls/Bsg/Gja1/Cct8/Anxa5/Bicd2/Hspa8/Hmga1/Cct6a/Serp1/Sec22b/Necap2/Txnip/Timm17a…
BP	GO:0007166	cell surface receptor signaling pathway	187	0.268709	1.73575	0.00095039	0.00793865	0.00549732	186	tags=29%, list=19%, signal=29%	Hspa5/Thbs1/Fn1/Ccn2/Lgals3/Hmox1/Gdf15/Ctsd/Tnfrsf11b/Timp1/Sqstm1/Serpine1/Lox/Pdia3/Sulf1/Prnp/Smoc2/Plat/Igfbp2/Tmed2/Lrrc32/Cd44/Pea15a/Tgfb2/Chac1/Ddit3/Gas6/Cd109/Iqgap1/Anxa1/Cd81/Perp/Adipor1/Ube2b/Pdgfc/Arf4/Pgf/Tgif1/Hspb1/Osmr/Plk2/Sel1l/Atp6v0c/Serpine2/Col1a1/Tmbim1/Xbp1/Grina/Vcp/Itgb5/Fst/Itm2c/Lgmn/Eng/Sulf2
BP	GO:0065008	regulation of biological quality	214	0.255181	1.68412	0.000957854	0.00793865	0.00549732	163	tags=24%, list=17%, signal=25%	Spp1/Thbs1/Fn1/Ctsl/Hmox1/Hsp90b1/Gdf15/Calr/Slc3a2/Sqstm1/Mdm2/Pdia4/Serpine1/Klkb1/Aqp1/Pdia3/Pdia6/Manf/Anxa8/Prnp/Ptgs2/Comt/Plat/Myl12a/P4hb/Pgrmc1/Cryab/Rplp0/Gas6/Iqgap1/Anxa1/Cd81/Ctsh/Mmp2/Plec/Ddost/Vmp1/Hsp90aa1/Ube2b/Arf4/Pgf/Plk2/Atp6v0c/Malat1/Cd9/Serpine2/Wwp2/Cldn3/Lamp1/Atf4/Xbp1
BP	GO:0048545	response to steroid hormone	35	0.468559	2.09306	0.00114767	0.00901969	0.00624592	69	tags=31%, list=7%, signal=30%	Spp1/Cdkn1a/Ctsl/Calr/Mdm2/Aqp1/Lox/Ptgs2/Comt/Igfbp2/Tgfb2
BP	GO:0002696	positive regulation of leukocyte activation	18	0.57363	2.09278	0.00114068	0.00901969	0.00624592	114	tags=44%, list=12%, signal=40%	Thbs1/Cdkn1a/Vcam1/Igfbp2/Gas6/Anxa1/Cd81/Hsp90aa1
BP	GO:0035967	cellular response to topologically incorrect protein	20	0.555592	2.09263	0.00115362	0.00901969	0.00624592	269	tags=70%, list=27%, signal=52%	Hspa5/Pdia6/Tmed2/Herpud1/Dnajb9/Ddit3/Atf4/Xbp1/Vcp/Dnajc3/Selenos/Bax/Sdf2l1/Serp1
BP	GO:0097530	granulocyte migration	15	0.600457	2.0603	0.00113636	0.00901969	0.00624592	107	tags=40%, list=11%, signal=36%	Spp1/Thbs1/Lgals3/Tgfb2/Anxa1/Perp
BP	GO:2000241	regulation of reproductive process	15	0.600366	2.05998	0.00113636	0.00901969	0.00624592	302	tags=80%, list=31%, signal=56%	Timp1/Calr/Sulf1/Plat/Nupr1/Ube2b/Bax/Gja1/Anxa5/Serpinf1/Myh9/Bcl2l1
BP	GO:0042476	odontogenesis	14	0.61307	2.0593	0.00114286	0.00901969	0.00624592	238	tags=71%, list=24%, signal=55%	Tnfrsf11b/Tnc/Serpine1/Aqp1/Perp/Col1a1/Fst/Bax/Wls/Bsg
BP	GO:2000106	regulation of leukocyte apoptotic process	13	0.626351	2.05376	0.00114745	0.00901969	0.00624592	302	tags=85%, list=31%, signal=60%	Lgals3/Cd44/Tgfb2/Gas6/Anxa1/Perp/Selenos/Bax/Foxp1/Trp53/Bcl2l1
BP	GO:0071887	leukocyte apoptotic process	15	0.59534	2.04274	0.00113636	0.00901969	0.00624592	302	tags=80%, list=31%, signal=56%	Lgals3/Cd44/Tgfb2/Gas6/Anxa1/Perp/Selenos/Bax/Foxp1/Fas/Trp53/Bcl2l1
MF	GO:0004866	endopeptidase inhibitor activity	15	0.592518	2.03306	0.00113636	0.00901969	0.00624592	152	tags=53%, list=15%, signal=46%	Thbs1/Timp1/Serpine1/Prnp/Cd109/Serpine2/Serpinh1/Timp2
BP	GO:0046649	lymphocyte activation	51	0.399885	1.97353	0.00114657	0.00901969	0.00624592	301	tags=59%, list=30%, signal=43%	Cdkn1a/Ctsl/Lgals3/Vcam1/Prnp/Igfbp2/Gadd45g/Lrrc32/Cd44/Dnajb9/Gas6/Anxa1/Cd81/Ddost/Hsp90aa1/Hspb1/Lamp1/Xbp1/Bax/Foxp1/Gja1/Cd151/Hsph1/Hmga1/Il6st/Slc39a7/Ndfip1/Myh9/Fas/Trp53
CC	GO:0062023	collagen-containing extracellular matrix	89	0.328666	1.84008	0.00114569	0.00901969	0.00624592	155	tags=31%, list=16%, signal=29%	Thbs1/Fn1/Ctsl/Lgals3/Fbln2/Ctsd/Timp1/Calr/Tnc/Serpine1/Lox/Smoc2/Col8a1/Tgfb2/P3h2/Ltbp2/Col5a2/Mfge8/Ccdc80/Anxa1/Hsp90aa1/Ctsz/Anxa3/Serpine2/Gsto1/Serpinh1/Timp2/Col1a1
BP	GO:0043412	macromolecule modification	156	0.283309	1.77456	0.00114921	0.00901969	0.00624592	216	tags=33%, list=22%, signal=30%	Hspa5/Thbs1/Fn1/Ccn2/Cdkn1a/Sqstm1/Mdm2/Lox/Prnp/Ptgs2/Comt/Tmed2/Gadd45g/Herpud1/Nupr1/Cd44/Tgfb2/P3h2/P4hb/Gas6/Cd109/Iqgap1/Anxa1/Plec/Ddost/Hsp90aa1/Ube2b/Pdgfc/Hspb1/Dnajb11/Plk2/Trib3/Ube2d3/Wwp2/Cldn3/Rpn2/Uchl1/Xbp1/Mlec/Rps2/Vcp/Eng/Dnajc3/Plod2/Plod3/Pmm1/Trim47/Ube2g2/Cx3cl1/Ccn1/Cdc42
BP	GO:0051249	regulation of lymphocyte activation	30	0.490681	2.09301	0.00116054	0.00903565	0.00625697	129	tags=40%, list=13%, signal=36%	Cdkn1a/Lgals3/Vcam1/Prnp/Igfbp2/Lrrc32/Cd44/Gas6/Anxa1/Cd81/Hsp90aa1/Hspb1

## Sheet: Table S9
Gene name	p_val	avg_log2FC	pct.1	pct.2	p_val_adj	Comparison
Nfkbia	2.85261e-15	1.36094	0.993	0.986	1.46473e-10	VSMC I Progeria vs WT
Hspa5	2.52058e-09	1.31035	1	0.997	0.000129424	VSMC I Progeria vs WT
Col1a2	2.11958e-18	1.26101	1	1	1.08834e-13	VSMC I Progeria vs WT
Junb	9.86065e-12	1.21656	0.979	0.976	5.06315e-07	VSMC I Progeria vs WT
Irf1	2.74339e-07	1.19803	0.945	0.823	0.0140865	VSMC I Progeria vs WT
Gadd45b	8.4201e-15	1.18894	0.979	0.976	4.32347e-10	VSMC I Progeria vs WT
Col1a1	1.72502e-14	1.17864	1	1	8.85748e-10	VSMC I Progeria vs WT
Sbno2	8.30464e-09	1.16099	0.877	0.717	0.000426418	VSMC I Progeria vs WT
Lmna	2.46602e-19	1.15527	1	0.99	1.26623e-14	VSMC I Progeria vs WT
Zfp36	6.39403e-11	1.11629	0.979	0.986	3.28314e-06	VSMC I Progeria vs WT
Csrnp1	9.6189e-10	1.11175	0.918	0.86	4.93902e-05	VSMC I Progeria vs WT
Cdkn1a	7.89831e-15	1.09851	0.979	0.904	4.05555e-10	VSMC I Progeria vs WT
Fbln5	4.15387e-12	1.08547	1	0.993	2.13289e-07	VSMC I Progeria vs WT
Bhlhe40	1.82007e-09	1.07453	0.932	0.741	9.34553e-05	VSMC I Progeria vs WT
Ccdc80	3.05443e-07	1.02223	0.979	0.935	0.0156836	VSMC I Progeria vs WT
Ccn1	9.88255e-11	1.02054	1	1	5.07439e-06	VSMC I Progeria vs WT
Mfge8	4.61912e-13	1.00637	1	1	2.37178e-08	VSMC I Progeria vs WT
Rpn2	1.17715e-09	0.997662	1	0.935	6.0443e-05	VSMC I Progeria vs WT
Rcn3	6.00872e-15	0.991794	1	0.997	3.0853e-10	VSMC I Progeria vs WT
Col3a1	1.93426e-09	0.983678	1	1	9.93184e-05	VSMC I Progeria vs WT
Ctsd	7.45547e-14	0.974524	1	0.99	3.82816e-09	VSMC I Progeria vs WT
Sparc	8.91754e-16	0.963904	1	1	4.57889e-11	VSMC I Progeria vs WT
Btg2	1.1126e-08	0.933593	0.993	0.98	0.000571285	VSMC I Progeria vs WT
Sqstm1	7.53017e-08	0.918055	1	0.993	0.00386652	VSMC I Progeria vs WT
Eln	1.03209e-08	0.9168	1	1	0.000529948	VSMC I Progeria vs WT
Ier3	2.53123e-07	0.915716	0.938	0.925	0.0129971	VSMC I Progeria vs WT
Nupr1	8.19764e-13	0.907125	1	0.993	4.20924e-08	VSMC I Progeria vs WT
Ier2	1.21635e-07	0.89068	0.973	0.986	0.00624559	VSMC I Progeria vs WT
Vasn	2.25688e-07	0.884833	1	0.983	0.0115884	VSMC I Progeria vs WT
Htra1	5.95298e-10	0.870926	1	1	3.05668e-05	VSMC I Progeria vs WT
Ctsl	1.70044e-08	0.851142	0.993	0.959	0.000873124	VSMC I Progeria vs WT
Atf3	8.43643e-07	0.839713	0.952	0.976	0.0433186	VSMC I Progeria vs WT
Slc2a1	5.63417e-08	0.831078	0.945	0.819	0.00289298	VSMC I Progeria vs WT
Ubc	7.51053e-10	0.830018	1	1	3.85643e-05	VSMC I Progeria vs WT
Bcam	1.29863e-08	0.800663	0.993	0.993	0.000666807	VSMC I Progeria vs WT
Tnfrsf12a	1.30629e-10	0.800637	1	0.973	6.70741e-06	VSMC I Progeria vs WT
Fos	5.68522e-07	0.800475	0.979	0.969	0.0291919	VSMC I Progeria vs WT
Bgn	3.32523e-14	0.800174	1	1	1.7074e-09	VSMC I Progeria vs WT
Clu	1.24512e-08	0.793467	1	1	0.000639331	VSMC I Progeria vs WT
Ptgis	1.5415e-09	0.792037	1	1	7.91512e-05	VSMC I Progeria vs WT
Tagln2	1.61166e-09	0.786553	1	0.997	8.27539e-05	VSMC I Progeria vs WT
Ftl1	2.96053e-09	0.784434	0.993	0.986	0.000152015	VSMC I Progeria vs WT
Pbxip1	7.41895e-07	0.779974	1	0.993	0.0380941	VSMC I Progeria vs WT
Actn4	5.95592e-09	0.769524	1	1	0.000305819	VSMC I Progeria vs WT
Ppp1r15a	8.01865e-07	0.762064	0.979	0.98	0.0411733	VSMC I Progeria vs WT
Oaz1	5.03723e-09	0.759765	1	0.99	0.000258647	VSMC I Progeria vs WT
Sertad1	1.21839e-08	0.759702	0.938	0.928	0.000625605	VSMC I Progeria vs WT
Psap	9.03284e-11	0.758267	1	0.997	4.63809e-06	VSMC I Progeria vs WT
Cd81	1.09711e-08	0.757643	1	0.99	0.000563331	VSMC I Progeria vs WT
Icam1	1.60585e-10	0.741708	0.452	0.16	8.24558e-06	VSMC I Progeria vs WT
Crip2	2.90609e-08	0.735185	0.993	0.956	0.00149219	VSMC I Progeria vs WT
Ctsb	9.75408e-09	0.733004	1	0.997	0.000500843	VSMC I Progeria vs WT
Cst3	4.90819e-10	0.709093	1	1	2.52021e-05	VSMC I Progeria vs WT
Lamb2	9.90089e-08	0.686038	1	1	0.00508381	VSMC I Progeria vs WT
Pdlim7	2.59825e-07	0.628767	1	1	0.0133412	VSMC I Progeria vs WT
Des	5.5823e-11	0.625425	0.705	0.338	2.86634e-06	VSMC I Progeria vs WT
Vcam1	4.06867e-13	0.61533	0.466	0.137	2.08914e-08	VSMC I Progeria vs WT
Sod3	1.74406e-07	0.588014	1	1	0.00895522	VSMC I Progeria vs WT
Oaz1.ps	6.28964e-08	0.544989	0.932	0.956	0.00322954	VSMC I Progeria vs WT
Gapdh	3.68872e-09	0.51237	0.979	0.956	0.000189405	VSMC I Progeria vs WT
Actn2	7.0083e-08	0.497186	0.452	0.215	0.00359855	VSMC I Progeria vs WT
Thbs1	6.68854e-11	0.491406	0.651	0.29	3.43437e-06	VSMC I Progeria vs WT
Actb	1.78978e-07	0.48895	1	1	0.00919	VSMC I Progeria vs WT
Gm7008	1.36622e-16	0.409523	0.767	0.485	7.01512e-12	VSMC I Progeria vs WT
H1f2	7.30907e-09	0.378706	0.808	0.451	0.000375299	VSMC I Progeria vs WT
Frzb	4.20072e-07	0.342671	0.562	0.294	0.0215694	VSMC I Progeria vs WT
Pcolce	8.58753e-07	0.305569	0.719	0.42	0.0440944	VSMC I Progeria vs WT
Gm7336	1.90185e-10	0.284783	0.904	0.775	9.76543e-06	VSMC I Progeria vs WT
Zbtb38	1.3394e-07	-0.254579	0.925	0.962	0.00687741	VSMC I Progeria vs WT
Slitrk2	1.65877e-28	-0.272959	0.37	0.778	8.51727e-24	VSMC I Progeria vs WT
Olfr57	1.96084e-13	-0.273236	0.521	0.751	1.00683e-08	VSMC I Progeria vs WT
Gm29325	5.91808e-33	-0.274369	0.459	0.87	3.03876e-28	VSMC I Progeria vs WT
Gm47542	2.06427e-28	-0.278205	0.568	0.843	1.05994e-23	VSMC I Progeria vs WT
Gm43972	7.87938e-36	-0.278846	0.493	0.881	4.04582e-31	VSMC I Progeria vs WT
Nfia	3.36372e-12	-0.280619	0.795	0.966	1.72717e-07	VSMC I Progeria vs WT
EU599041	3.35134e-16	-0.281411	0.308	0.631	1.72081e-11	VSMC I Progeria vs WT
Fhl3	3.31886e-26	-0.287379	0.452	0.836	1.70413e-21	VSMC I Progeria vs WT
Wtap	2.89824e-24	-0.292173	0.637	0.87	1.48816e-19	VSMC I Progeria vs WT
Gm9443	6.44275e-19	-0.309454	0.514	0.72	3.30816e-14	VSMC I Progeria vs WT
Igf2bp2	6.7434e-28	-0.312247	0.445	0.833	3.46253e-23	VSMC I Progeria vs WT
Gm48657	6.88523e-27	-0.319215	0.274	0.713	3.53536e-22	VSMC I Progeria vs WT
Gm49797	6.06884e-23	-0.321666	0.555	0.846	3.11617e-18	VSMC I Progeria vs WT
Dppa2	1.67917e-26	-0.331073	0.658	0.908	8.62202e-22	VSMC I Progeria vs WT
Gm47403	2.25811e-29	-0.33126	0.315	0.765	1.15947e-24	VSMC I Progeria vs WT
A430010J10Rik	9.27753e-35	-0.333066	0.116	0.727	4.76373e-30	VSMC I Progeria vs WT
Zranb1	1.06155e-08	-0.334223	0.986	0.983	0.000545074	VSMC I Progeria vs WT
Gm19087	1.90799e-28	-0.336731	0.63	0.904	9.79696e-24	VSMC I Progeria vs WT
Gm38211	1.02267e-30	-0.353971	0.295	0.792	5.25112e-26	VSMC I Progeria vs WT
Gm44645	1.89311e-34	-0.365232	0.308	0.833	9.72054e-30	VSMC I Progeria vs WT
Mrpl23.ps1	1.03977e-22	-0.372777	0.822	0.983	5.33891e-18	VSMC I Progeria vs WT
Gm12896	5.07961e-31	-0.373721	0.911	0.983	2.60823e-26	VSMC I Progeria vs WT
Gm47208	3.77533e-17	-0.374224	0.836	0.894	1.93852e-12	VSMC I Progeria vs WT
Gprc5c	5.04514e-36	-0.401454	0.486	0.884	2.59053e-31	VSMC I Progeria vs WT
Olfr295	5.50898e-40	-0.405676	0.397	0.891	2.8287e-35	VSMC I Progeria vs WT
Gm43541	2.49898e-10	-0.435776	0.753	0.809	1.28315e-05	VSMC I Progeria vs WT
Olfr1385	1.3146e-23	-0.451184	0.692	0.857	6.75006e-19	VSMC I Progeria vs WT
Mir6240	2.73123e-20	-0.452915	1	1	1.4024e-15	VSMC I Progeria vs WT
Gm42636	3.85963e-27	-0.456516	0.562	0.911	1.9818e-22	VSMC I Progeria vs WT
Gm44711	7.7995e-31	-0.465965	0.226	0.741	4.00481e-26	VSMC I Progeria vs WT
Rn18s	5.83969e-11	-0.475642	1	1	2.99851e-06	VSMC I Progeria vs WT
Gm38021	7.35987e-38	-0.48097	0.493	0.887	3.77907e-33	VSMC I Progeria vs WT
Gm42535	7.75896e-25	-0.482105	0.719	0.874	3.98399e-20	VSMC I Progeria vs WT
Bmt2	1.67417e-10	-0.494988	0.952	0.976	8.59638e-06	VSMC I Progeria vs WT
Entpd1	7.71137e-07	-0.501257	0.925	0.952	0.0395956	VSMC I Progeria vs WT
Ccdc3	2.14148e-07	-0.555084	0.945	0.962	0.0109959	VSMC I Progeria vs WT
Ccdc184	4.83024e-16	-0.560941	0.726	0.85	2.48018e-11	VSMC I Progeria vs WT
Slx1b	1.84282e-23	-0.571373	0.993	1	9.46231e-19	VSMC I Progeria vs WT
Lratd1	1.69407e-23	-0.593731	0.897	0.959	8.69852e-19	VSMC I Progeria vs WT
Cdv3	1.34178e-31	-0.602496	0.555	0.891	6.88963e-27	VSMC I Progeria vs WT
Comt	1.70958e-17	-0.605984	1	1	8.7782e-13	VSMC I Progeria vs WT
Gm15564	7.50133e-16	-0.607231	0.979	0.997	3.85171e-11	VSMC I Progeria vs WT
X9430065F17Rik	1.75185e-14	-0.624798	0.774	0.86	8.99521e-10	VSMC I Progeria vs WT
Ogfrl1	2.64202e-31	-0.878151	1	0.99	1.3566e-26	VSMC I Progeria vs WT
Gm37848	6.85606e-21	-0.926617	0.979	0.993	3.52038e-16	VSMC I Progeria vs WT
Gm44090	4.41402e-22	-0.993965	0.836	0.904	2.26647e-17	VSMC I Progeria vs WT
Gm43960	1.56262e-18	-1.14782	1	1	8.02357e-14	VSMC I Progeria vs WT
mt.Rnr2	6.87107e-24	-1.14849	1	1	3.52809e-19	VSMC I Progeria vs WT
Gm43652	4.16787e-32	-1.26438	1	1	2.14008e-27	VSMC I Progeria vs WT
Hba.a1	4.24883e-07	-1.34673	0.993	0.99	0.0218164	VSMC I Progeria vs WT
Gm3953	3.28481e-14	-1.39561	0.932	0.945	1.68665e-09	VSMC I Progeria vs WT
Gm48600	1.44947e-31	-1.4056	0.986	0.997	7.44261e-27	VSMC I Progeria vs WT
Klkb1	1.12914e-30	-1.44998	1	1	5.79777e-26	VSMC I Progeria vs WT
Lars2	5.74548e-24	-1.45548	1	1	2.95013e-19	VSMC I Progeria vs WT
Hbb.bs	1.74829e-12	-1.47838	0.973	0.997	8.97697e-08	VSMC I Progeria vs WT
Rorb	1.25854e-22	-1.57241	1	1	6.46223e-18	VSMC I Progeria vs WT
Vmn1r13	7.28063e-28	-1.61309	1	1	3.73839e-23	VSMC I Progeria vs WT
Bhlhe41	9.84787e-36	-3.30206	1	1	5.05659e-31	VSMC I Progeria vs WT
Gm29216	3.5035e-22	1.0719	0.988	0.895	1.79894e-17	VSMC III Progeria vs WT
Sparc	1.12699e-55	0.988156	1	1	5.78675e-51	VSMC III Progeria vs WT
Cst3	9.25919e-32	0.714767	1	1	4.75431e-27	VSMC III Progeria vs WT
Fth1	3.12025e-29	0.6724	1	1	1.60216e-24	VSMC III Progeria vs WT
Pmepa1	1.39115e-21	0.637751	0.965	0.875	7.14314e-17	VSMC III Progeria vs WT
Rplp0	3.97922e-32	0.591342	0.994	0.982	2.04321e-27	VSMC III Progeria vs WT
Aqp1	8.54401e-17	0.571025	0.996	0.954	4.38709e-12	VSMC III Progeria vs WT
Cyb5r3	4.07799e-21	0.538567	0.998	0.996	2.09393e-16	VSMC III Progeria vs WT
Crip2	2.54689e-20	0.527781	0.998	0.971	1.30775e-15	VSMC III Progeria vs WT
Cdkn1a	1.85607e-20	0.500396	0.947	0.74	9.53037e-16	VSMC III Progeria vs WT
Cd81	1.41034e-20	0.493401	1	0.996	7.24168e-16	VSMC III Progeria vs WT
Rcn3	1.25857e-18	0.49109	0.998	0.996	6.46239e-14	VSMC III Progeria vs WT
Rpsa	5.34428e-20	0.486962	0.961	0.941	2.74413e-15	VSMC III Progeria vs WT
Mfge8	2.17927e-20	0.482153	1	1	1.11899e-15	VSMC III Progeria vs WT
Rplp1	2.07217e-24	0.482035	0.978	0.934	1.06399e-19	VSMC III Progeria vs WT
Mfap4	3.39074e-08	0.466006	1	0.992	0.00174105	VSMC III Progeria vs WT
Ctsl	3.41363e-19	0.465947	0.994	0.96	1.7528e-14	VSMC III Progeria vs WT
Fstl3	3.12145e-15	0.448626	0.975	0.889	1.60277e-10	VSMC III Progeria vs WT
Calr	1.16579e-18	0.432853	1	0.992	5.98596e-14	VSMC III Progeria vs WT
Loxl1	2.55424e-16	0.422794	1	1	1.31153e-11	VSMC III Progeria vs WT
Rpsa.ps10	3.89596e-27	0.419229	0.959	0.915	2.00046e-22	VSMC III Progeria vs WT
Bgn	2.31197e-22	0.415004	1	1	1.18713e-17	VSMC III Progeria vs WT
Sod3	8.3039e-13	0.414331	1	1	4.2638e-08	VSMC III Progeria vs WT
Ctsd	2.50547e-16	0.410815	1	0.997	1.28649e-11	VSMC III Progeria vs WT
Surf4	1.68198e-12	0.409989	0.992	0.953	8.63645e-08	VSMC III Progeria vs WT
Rps2	1.65236e-19	0.409778	0.965	0.949	8.48436e-15	VSMC III Progeria vs WT
Pea15a	1.46742e-15	0.407963	0.953	0.854	7.53478e-11	VSMC III Progeria vs WT
Nupr1	6.45796e-13	0.407234	0.998	0.986	3.31597e-08	VSMC III Progeria vs WT
S100a6	1.90818e-16	0.395439	0.988	0.965	9.79793e-12	VSMC III Progeria vs WT
Arhgdia	2.24603e-18	0.391533	0.998	0.987	1.15327e-13	VSMC III Progeria vs WT
Ccdc80	2.88422e-15	0.389345	0.978	0.935	1.48096e-10	VSMC III Progeria vs WT
Itgb5	7.16617e-09	0.388104	0.975	0.931	0.000367961	VSMC III Progeria vs WT
Lmna	2.44553e-13	0.371794	0.998	0.999	1.25571e-08	VSMC III Progeria vs WT
Tagln2	5.06993e-08	0.371793	1	0.999	0.00260326	VSMC III Progeria vs WT
Capns1	2.8361e-12	0.371244	0.749	0.601	1.45625e-07	VSMC III Progeria vs WT
Ccn5	1.91976e-17	0.356045	0.855	0.629	9.85738e-13	VSMC III Progeria vs WT
S100a4	4.21625e-28	0.355152	0.81	0.577	2.16492e-23	VSMC III Progeria vs WT
H1f2	1.52876e-21	0.354721	0.792	0.499	7.8497e-17	VSMC III Progeria vs WT
Plac9a	6.51482e-09	0.353057	0.955	0.919	0.000334517	VSMC III Progeria vs WT
Tmbim1	8.87794e-19	0.350616	0.973	0.905	4.55856e-14	VSMC III Progeria vs WT
Slc48a1	6.86299e-12	0.346438	0.984	0.945	3.52394e-07	VSMC III Progeria vs WT
Kcnj15	1.7039e-25	0.340749	0.8	0.482	8.74901e-21	VSMC III Progeria vs WT
Timp2	5.3675e-12	0.333613	0.992	0.949	2.75605e-07	VSMC III Progeria vs WT
Gnai2	7.69799e-07	0.329983	0.867	0.802	0.0395269	VSMC III Progeria vs WT
Carmn	4.18816e-16	0.329761	0.527	0.303	2.15049e-11	VSMC III Progeria vs WT
Qsox1	1.05301e-07	0.327263	0.978	0.952	0.00540687	VSMC III Progeria vs WT
Igfbp4	4.56519e-07	0.327165	0.92	0.8	0.0234409	VSMC III Progeria vs WT
Phlda3	1.14429e-28	0.322631	0.792	0.462	5.87557e-24	VSMC III Progeria vs WT
Tmem43	6.47937e-09	0.321621	0.971	0.917	0.000332696	VSMC III Progeria vs WT
Pfn1	1.75593e-12	0.311571	0.996	0.999	9.0162e-08	VSMC III Progeria vs WT
Ptms	3.51825e-11	0.311122	0.976	0.961	1.80652e-06	VSMC III Progeria vs WT
Serf2	3.48827e-15	0.309971	0.986	0.96	1.79112e-10	VSMC III Progeria vs WT
Bsg	9.93523e-13	0.30925	0.99	0.978	5.10144e-08	VSMC III Progeria vs WT
Lgals1	7.02318e-12	0.308535	0.996	0.995	3.60619e-07	VSMC III Progeria vs WT
Arpc1b	1.63263e-11	0.307881	0.976	0.925	8.38308e-07	VSMC III Progeria vs WT
Gnas	2.71218e-07	0.307325	0.975	0.984	0.0139262	VSMC III Progeria vs WT
Grn	1.38022e-08	0.303356	0.992	0.975	0.000708704	VSMC III Progeria vs WT
Actn4	8.49303e-09	0.291341	1	1	0.000436092	VSMC III Progeria vs WT
Dkk3	6.42254e-07	0.290941	0.992	0.984	0.0329778	VSMC III Progeria vs WT
Wwp2	2.13254e-07	0.290898	0.998	0.987	0.01095	VSMC III Progeria vs WT
Rps15	2.08767e-14	0.287952	0.969	0.928	1.07196e-09	VSMC III Progeria vs WT
Rpl19	3.15227e-11	0.285769	0.92	0.862	1.61859e-06	VSMC III Progeria vs WT
Nfic	4.76559e-07	0.284104	0.961	0.902	0.0244699	VSMC III Progeria vs WT
Ldha	3.69263e-11	0.283782	0.98	0.901	1.89605e-06	VSMC III Progeria vs WT
Tle5	3.96107e-13	0.281597	0.925	0.808	2.03389e-08	VSMC III Progeria vs WT
Wfdc1	8.95982e-08	0.279642	0.996	0.983	0.0046006	VSMC III Progeria vs WT
Rpl41	3.91016e-15	0.278081	0.918	0.892	2.00775e-10	VSMC III Progeria vs WT
Atp6v0c	6.33482e-11	0.277508	0.986	0.957	3.25274e-06	VSMC III Progeria vs WT
Gm12715	4.09375e-19	0.277036	0.694	0.458	2.10202e-14	VSMC III Progeria vs WT
Ppia	1.08604e-14	0.276321	0.982	0.977	5.57647e-10	VSMC III Progeria vs WT
Gapdh	1.80081e-12	0.276049	0.976	0.977	9.24659e-08	VSMC III Progeria vs WT
Rpl13a	2.2431e-08	0.275603	0.99	0.967	0.00115177	VSMC III Progeria vs WT
Wdr1	9.54328e-08	0.275096	0.992	0.979	0.00490019	VSMC III Progeria vs WT
Lamp1	6.3013e-08	0.273402	0.996	0.997	0.00323553	VSMC III Progeria vs WT
Ptma	4.91357e-08	0.272474	0.992	0.987	0.00252297	VSMC III Progeria vs WT
Rps18	8.26903e-09	0.268659	0.861	0.815	0.00042459	VSMC III Progeria vs WT
Rpl18	8.87513e-12	0.267819	0.976	0.939	4.55711e-07	VSMC III Progeria vs WT
Thbs1	6.798e-36	0.26688	0.598	0.234	3.49057e-31	VSMC III Progeria vs WT
Tmem109	1.18886e-09	0.266528	0.992	0.956	6.10446e-05	VSMC III Progeria vs WT
Cd151	2.81215e-11	0.264972	0.924	0.748	1.44395e-06	VSMC III Progeria vs WT
Palld	6.67778e-20	0.264732	0.737	0.471	3.42884e-15	VSMC III Progeria vs WT
Rps14	2.00467e-10	0.264727	0.971	0.948	1.02934e-05	VSMC III Progeria vs WT
Gm10275	1.97709e-20	0.262731	0.849	0.719	1.01518e-15	VSMC III Progeria vs WT
Rps19	2.17535e-11	0.259652	0.867	0.798	1.11697e-06	VSMC III Progeria vs WT
Fxyd5	3.46326e-52	0.258864	0.735	0.307	1.77828e-47	VSMC III Progeria vs WT
Ckap4	3.98708e-20	0.258782	0.798	0.549	2.04725e-15	VSMC III Progeria vs WT
Rpl10a	5.65538e-15	0.257637	0.904	0.787	2.90387e-10	VSMC III Progeria vs WT
Plp2	4.54554e-12	0.253745	0.875	0.804	2.334e-07	VSMC III Progeria vs WT
Rps5	2.72606e-10	0.250571	0.986	0.936	1.39975e-05	VSMC III Progeria vs WT
Gem	1.39872e-07	-0.251002	0.902	0.932	0.00718198	VSMC III Progeria vs WT
Axl	5.37834e-07	-0.251781	0.998	0.996	0.0276162	VSMC III Progeria vs WT
Gm38224	2.68659e-102	-0.252268	0.433	0.879	1.37948e-97	VSMC III Progeria vs WT
Gm9774	1.02705e-40	-0.252395	0.749	0.932	5.27361e-36	VSMC III Progeria vs WT
Lrrc17	8.19024e-18	-0.252637	0.671	0.801	4.20544e-13	VSMC III Progeria vs WT
Niban1	5.81804e-11	-0.252825	0.925	0.938	2.98739e-06	VSMC III Progeria vs WT
Sfrp2	9.8793e-08	-0.256327	0.861	0.863	0.00507272	VSMC III Progeria vs WT
Prkar1a	1.69891e-07	-0.256427	0.975	0.97	0.00872342	VSMC III Progeria vs WT
Igf2bp2	1.27704e-108	-0.261607	0.437	0.897	6.55721e-104	VSMC III Progeria vs WT
Gm28707	7.55006e-91	-0.261661	0.402	0.828	3.87673e-86	VSMC III Progeria vs WT
Slmap	6.90699e-08	-0.264243	0.963	0.96	0.00354653	VSMC III Progeria vs WT
Malat1	1.87821e-13	-0.265388	0.998	1	9.64404e-09	VSMC III Progeria vs WT
Cask	3.29619e-92	-0.267234	0.408	0.839	1.6925e-87	VSMC III Progeria vs WT
Wtap	7.14748e-101	-0.271428	0.484	0.895	3.67002e-96	VSMC III Progeria vs WT
Myh11	3.71833e-19	-0.271987	1	1	1.90925e-14	VSMC III Progeria vs WT
Rhob	1.6127e-12	-0.272576	0.845	0.913	8.28072e-08	VSMC III Progeria vs WT
Gm19087	1.59745e-108	-0.276527	0.614	0.927	8.20244e-104	VSMC III Progeria vs WT
Col14a1	3.93808e-14	-0.276641	0.639	0.762	2.02209e-09	VSMC III Progeria vs WT
Gm12792	2.87789e-110	-0.278114	0.61	0.957	1.47771e-105	VSMC III Progeria vs WT
Gm49797	3.6446e-101	-0.27877	0.461	0.883	1.87139e-96	VSMC III Progeria vs WT
Vcl	1.48101e-08	-0.278795	0.99	0.995	0.000760453	VSMC III Progeria vs WT
Cnn3	7.5644e-11	-0.279208	0.976	0.987	3.88409e-06	VSMC III Progeria vs WT
Lgr6	9.74311e-11	-0.282886	0.957	0.982	5.0028e-06	VSMC III Progeria vs WT
Alkbh5	1.55869e-58	-0.284293	0.71	0.958	8.00341e-54	VSMC III Progeria vs WT
Olfr295	1.57272e-127	-0.285098	0.537	0.935	8.07545e-123	VSMC III Progeria vs WT
Tcap	1.14435e-15	-0.286401	0.712	0.83	5.87589e-11	VSMC III Progeria vs WT
Gm2961	6.89782e-112	-0.288578	0.52	0.895	3.54182e-107	VSMC III Progeria vs WT
Gprc5c	3.40712e-147	-0.29434	0.42	0.931	1.74945e-142	VSMC III Progeria vs WT
Socs3	7.86311e-10	-0.29437	0.784	0.858	4.03747e-05	VSMC III Progeria vs WT
Eif4g2	1.27865e-12	-0.295044	0.99	0.991	6.56547e-08	VSMC III Progeria vs WT
X1700097M23Rik	7.47131e-80	-0.295391	0.247	0.713	3.83629e-75	VSMC III Progeria vs WT
Gm10062	1.57515e-85	-0.295471	0.594	0.919	8.08791e-81	VSMC III Progeria vs WT
Gucy1a1	1.33982e-08	-0.298439	0.933	0.93	0.000687957	VSMC III Progeria vs WT
Rgs4	7.06525e-08	-0.298821	0.751	0.78	0.0036278	VSMC III Progeria vs WT
Ppp1r15a	6.14029e-09	-0.303611	0.927	0.967	0.000315286	VSMC III Progeria vs WT
Pde3a	5.17955e-16	-0.312587	0.916	0.941	2.65954e-11	VSMC III Progeria vs WT
Ier3	1.09466e-13	-0.313242	0.773	0.867	5.62074e-09	VSMC III Progeria vs WT
Btg2	6.10656e-07	-0.313513	0.945	0.967	0.0313553	VSMC III Progeria vs WT
Tbata	3.15234e-54	-0.321449	0.522	0.776	1.61863e-49	VSMC III Progeria vs WT
Olfr1385	1.58163e-119	-0.322618	0.482	0.9	8.1212e-115	VSMC III Progeria vs WT
Junb	5.17899e-13	-0.325479	0.941	0.98	2.65925e-08	VSMC III Progeria vs WT
Dppa2	1.9922e-132	-0.333885	0.633	0.979	1.02294e-127	VSMC III Progeria vs WT
Id2	6.46653e-21	-0.335678	0.845	0.922	3.32037e-16	VSMC III Progeria vs WT
Adamts1	3.72676e-15	-0.338983	0.827	0.897	1.91358e-10	VSMC III Progeria vs WT
Cped1	6.91698e-13	-0.350272	0.947	0.964	3.55166e-08	VSMC III Progeria vs WT
Brd2	1.71702e-09	-0.352454	0.929	0.952	8.81637e-05	VSMC III Progeria vs WT
Nox4	1.15678e-07	-0.355258	0.904	0.896	0.00593971	VSMC III Progeria vs WT
Tsc22d1	5.30022e-18	-0.356883	0.986	0.996	2.72151e-13	VSMC III Progeria vs WT
Dnajb4	1.65643e-11	-0.357807	0.869	0.906	8.50529e-07	VSMC III Progeria vs WT
Gm44645	3.2705e-126	-0.358559	0.42	0.901	1.6793e-121	VSMC III Progeria vs WT
Sh3bgrl	1.35831e-10	-0.359921	0.957	0.958	6.97451e-06	VSMC III Progeria vs WT
Gm38021	8.99661e-138	-0.360551	0.575	0.964	4.61949e-133	VSMC III Progeria vs WT
Sost	1.16804e-10	-0.364899	0.975	0.973	5.99752e-06	VSMC III Progeria vs WT
Synpo2	1.88886e-16	-0.371405	0.973	0.979	9.69872e-12	VSMC III Progeria vs WT
Olfr57	8.48678e-119	-0.371446	0.388	0.886	4.35771e-114	VSMC III Progeria vs WT
Gadd45b	2.31199e-14	-0.378411	0.92	0.961	1.18714e-09	VSMC III Progeria vs WT
Gm12840	7.07326e-16	-0.379353	0.994	0.993	3.63191e-11	VSMC III Progeria vs WT
EU599041	2.81955e-113	-0.38291	0.216	0.8	1.44776e-108	VSMC III Progeria vs WT
Ltbp4	4.37934e-19	-0.393889	0.998	1	2.24866e-14	VSMC III Progeria vs WT
Gm44711	5.59133e-122	-0.394127	0.247	0.823	2.87098e-117	VSMC III Progeria vs WT
Fbxo30	2.30494e-14	-0.394134	0.92	0.94	1.18352e-09	VSMC III Progeria vs WT
Fgl2	3.28128e-12	-0.398922	0.943	0.977	1.68484e-07	VSMC III Progeria vs WT
Nfia	1.43476e-66	-0.400366	0.822	0.966	7.36704e-62	VSMC III Progeria vs WT
Ogn	2.23473e-10	-0.408002	0.943	0.949	1.14747e-05	VSMC III Progeria vs WT
Nr1d1	1.64806e-12	-0.408573	0.992	0.995	8.46231e-08	VSMC III Progeria vs WT
Ccn1	1.39861e-13	-0.41847	1	1	7.18145e-09	VSMC III Progeria vs WT
Mrpl23.ps1	1.87477e-97	-0.420126	0.839	0.986	9.62641e-93	VSMC III Progeria vs WT
Gm42636	1.61914e-113	-0.430639	0.673	0.957	8.31377e-109	VSMC III Progeria vs WT
Gm47208	7.33883e-138	-0.432474	0.692	0.967	3.76827e-133	VSMC III Progeria vs WT
Dnajb1	3.01438e-14	-0.433168	0.814	0.879	1.54779e-09	VSMC III Progeria vs WT
Cdv3	1.20414e-125	-0.433457	0.543	0.923	6.18291e-121	VSMC III Progeria vs WT
Ier2	1.49132e-13	-0.434133	0.908	0.964	7.6575e-09	VSMC III Progeria vs WT
Ddx5	6.98911e-07	-0.440577	0.992	0.991	0.035887	VSMC III Progeria vs WT
Itga8	2.98784e-22	-0.446403	1	0.999	1.53417e-17	VSMC III Progeria vs WT
Zbtb38	4.69004e-68	-0.451846	0.829	0.969	2.4082e-63	VSMC III Progeria vs WT
Gm42535	8.81044e-151	-0.460646	0.547	0.948	4.5239e-146	VSMC III Progeria vs WT
Cpe	5.14697e-16	-0.47104	1	1	2.64281e-11	VSMC III Progeria vs WT
Zranb1	2.56616e-105	-0.472602	0.949	0.999	1.31764e-100	VSMC III Progeria vs WT
Id3	1.47319e-16	-0.482445	0.961	0.979	7.56437e-12	VSMC III Progeria vs WT
Nr4a1	1.78754e-11	-0.488976	0.947	0.997	9.17846e-07	VSMC III Progeria vs WT
Hspa1a	3.63805e-17	-0.5082	0.827	0.928	1.86803e-12	VSMC III Progeria vs WT
Fosb	8.17779e-22	-0.525163	0.843	0.979	4.19905e-17	VSMC III Progeria vs WT
Ahdc1	9.01257e-107	-0.571009	0.822	0.987	4.62768e-102	VSMC III Progeria vs WT
Fmo2	1.36788e-38	-0.579914	0.773	0.925	7.02365e-34	VSMC III Progeria vs WT
Lratd1	3.95277e-109	-0.585923	0.794	0.98	2.02963e-104	VSMC III Progeria vs WT
Gm43541	2.07967e-124	-0.602769	0.586	0.935	1.06785e-119	VSMC III Progeria vs WT
Dusp1	5.61422e-18	-0.605878	0.996	1	2.88274e-13	VSMC III Progeria vs WT
Sgk1	2.11615e-17	-0.630098	0.876	0.94	1.08658e-12	VSMC III Progeria vs WT
mt.Rnr1	5.5922e-46	-0.630428	0.996	1	2.87143e-41	VSMC III Progeria vs WT
Bmt2	2.35471e-137	-0.67331	0.845	0.995	1.20907e-132	VSMC III Progeria vs WT
Atf3	7.52275e-17	-0.677991	0.871	0.984	3.8627e-12	VSMC III Progeria vs WT
Jun	4.78588e-33	-0.687966	0.941	0.999	2.45741e-28	VSMC III Progeria vs WT
Fos	6.30352e-26	-0.741275	0.945	0.997	3.23667e-21	VSMC III Progeria vs WT
Ccdc184	6.5001e-117	-0.75374	0.569	0.904	3.3376e-112	VSMC III Progeria vs WT
Slx1b	3.72868e-143	-0.76071	0.967	1	1.91457e-138	VSMC III Progeria vs WT
mt.Rnr2	6.6288e-22	-0.76762	1	1	3.40369e-17	VSMC III Progeria vs WT
X9430065F17Rik	2.78335e-129	-0.808583	0.527	0.914	1.42917e-124	VSMC III Progeria vs WT
Comt	1.24379e-108	-0.864573	1	1	6.38647e-104	VSMC III Progeria vs WT
Olfr729	4.53001e-125	-0.867325	0.824	0.98	2.32602e-120	VSMC III Progeria vs WT
Ogfrl1	4.7227e-156	-0.88689	0.957	1	2.42497e-151	VSMC III Progeria vs WT
Egr1	1.19404e-21	-1.01525	0.953	0.999	6.13101e-17	VSMC III Progeria vs WT
Gm37848	3.71451e-157	-1.03971	0.935	0.996	1.90729e-152	VSMC III Progeria vs WT
Cep97	1.68047e-136	-1.17893	0.906	0.999	8.62873e-132	VSMC III Progeria vs WT
Gm44090	1.75899e-140	-1.17916	0.712	0.965	9.03188e-136	VSMC III Progeria vs WT
Gm29013	7.90027e-136	-1.33963	0.906	0.996	4.05655e-131	VSMC III Progeria vs WT
Gm43652	9.53097e-163	-1.3535	0.99	1	4.89387e-158	VSMC III Progeria vs WT
Gm48600	1.87576e-167	-1.44894	0.994	1	9.63147e-163	VSMC III Progeria vs WT
Gm43960	3.37013e-135	-1.47678	1	1	1.73046e-130	VSMC III Progeria vs WT
Klkb1	3.70568e-157	-1.59903	0.998	1	1.90276e-152	VSMC III Progeria vs WT
Vmn1r13	6.5818e-159	-1.89742	1	1	3.37956e-154	VSMC III Progeria vs WT
Gm3953	4.35932e-136	-1.98372	0.906	0.997	2.23838e-131	VSMC III Progeria vs WT
Rorb	9.31242e-138	-2.03728	1	1	4.78165e-133	VSMC III Progeria vs WT
Bhlhe41	2.27784e-181	-3.50652	1	1	1.1696e-176	VSMC III Progeria vs WT
Aqp1	2.81762e-28	0.851343	0.999	0.976	1.44676e-23	VSMC IV Progeria vs WT
Cdkn1a	5.32869e-50	0.85077	0.99	0.79	2.73612e-45	VSMC IV Progeria vs WT
Sparc	7.6144e-68	0.848248	1	1	3.90976e-63	VSMC IV Progeria vs WT
H1f2	1.75798e-34	0.704028	0.914	0.679	9.02668e-30	VSMC IV Progeria vs WT
Fxyd5	6.14867e-61	0.661354	0.881	0.497	3.15716e-56	VSMC IV Progeria vs WT
Cst3	1.80251e-37	0.598517	1	1	9.25537e-33	VSMC IV Progeria vs WT
Lmna	3.48143e-40	0.595191	1	1	1.78761e-35	VSMC IV Progeria vs WT
Ctsl	9.21903e-22	0.575954	0.999	0.991	4.7337e-17	VSMC IV Progeria vs WT
Foxs1	2.30079e-38	0.574736	0.73	0.395	1.18138e-33	VSMC IV Progeria vs WT
Bhlhe40	1.29949e-12	0.555535	0.748	0.566	6.67249e-08	VSMC IV Progeria vs WT
Chpf	4.88066e-23	0.523223	0.963	0.848	2.50607e-18	VSMC IV Progeria vs WT
Rcn3	1.78191e-39	0.520733	1	1	9.14956e-35	VSMC IV Progeria vs WT
Palld	1.84058e-31	0.499867	0.859	0.609	9.45083e-27	VSMC IV Progeria vs WT
Mfge8	1.67457e-30	0.493091	1	1	8.59842e-26	VSMC IV Progeria vs WT
Pmepa1	1.22456e-24	0.490245	0.996	0.964	6.28775e-20	VSMC IV Progeria vs WT
Loxl1	3.50885e-28	0.473139	1	0.997	1.80169e-23	VSMC IV Progeria vs WT
Fstl3	5.38034e-15	0.455798	0.994	0.962	2.76264e-10	VSMC IV Progeria vs WT
S100a4	1.4961e-12	0.455604	0.903	0.816	7.68203e-08	VSMC IV Progeria vs WT
Eln	1.14036e-13	0.444421	1	1	5.85542e-09	VSMC IV Progeria vs WT
Qsox1	1.4588e-15	0.441462	0.99	0.989	7.4905e-11	VSMC IV Progeria vs WT
Arpc1b	5.82212e-16	0.436103	0.999	0.99	2.98948e-11	VSMC IV Progeria vs WT
Nupr1	5.27357e-14	0.432275	1	0.999	2.70782e-09	VSMC IV Progeria vs WT
Crip2	1.25998e-21	0.42861	1	0.996	6.46961e-17	VSMC IV Progeria vs WT
Map2k3	3.48047e-16	0.426795	0.948	0.843	1.78712e-11	VSMC IV Progeria vs WT
Wwp2	3.84116e-17	0.420603	0.996	0.996	1.97232e-12	VSMC IV Progeria vs WT
Tmbim1	1.67187e-13	0.417877	0.988	0.962	8.58456e-09	VSMC IV Progeria vs WT
Igfbp2	6.87706e-14	0.4172	0.568	0.369	3.53116e-09	VSMC IV Progeria vs WT
Cyb5r3	5.54675e-18	0.413099	1	1	2.84809e-13	VSMC IV Progeria vs WT
Cspg4	2.915e-13	0.411658	0.998	0.989	1.49677e-08	VSMC IV Progeria vs WT
Cd81	7.31868e-24	0.3961	1	1	3.75792e-19	VSMC IV Progeria vs WT
AI506816	5.75513e-16	0.394876	0.972	0.95	2.95509e-11	VSMC IV Progeria vs WT
Stbd1	8.81239e-10	0.386752	0.793	0.674	4.5249e-05	VSMC IV Progeria vs WT
Tuba1c	1.5983e-09	0.379246	0.944	0.882	8.2068e-05	VSMC IV Progeria vs WT
Itgb5	1.70827e-13	0.378077	0.996	0.981	8.77148e-09	VSMC IV Progeria vs WT
Col1a1	4.74056e-15	0.370966	1	1	2.43413e-10	VSMC IV Progeria vs WT
Kcnj15	3.46671e-16	0.369887	0.808	0.655	1.78005e-11	VSMC IV Progeria vs WT
Plat	1.38759e-13	0.368235	0.929	0.79	7.12485e-09	VSMC IV Progeria vs WT
Sbno2	5.38878e-07	0.368099	0.615	0.488	0.0276698	VSMC IV Progeria vs WT
Ccn5	1.04234e-09	0.362347	0.948	0.832	5.35211e-05	VSMC IV Progeria vs WT
Fbln5	1.41714e-10	0.361881	1	1	7.27657e-06	VSMC IV Progeria vs WT
Meg3	2.10924e-07	0.360957	0.76	0.625	0.0108303	VSMC IV Progeria vs WT
Pcolce2	2.00434e-09	0.360132	0.909	0.809	0.000102917	VSMC IV Progeria vs WT
Ccdc80	7.48933e-07	0.358983	0.996	0.989	0.0384554	VSMC IV Progeria vs WT
Ckap4	1.4135e-21	0.352536	0.868	0.678	7.25789e-17	VSMC IV Progeria vs WT
Lox	2.73937e-12	0.352505	0.995	0.97	1.40658e-07	VSMC IV Progeria vs WT
Pea15a	1.59198e-11	0.352187	0.989	0.955	8.17436e-07	VSMC IV Progeria vs WT
Mfap4	8.80299e-07	0.351644	1	1	0.0452007	VSMC IV Progeria vs WT
Serpine2	5.63566e-07	0.349104	1	1	0.0289374	VSMC IV Progeria vs WT
Tubb6	2.0896e-09	0.346184	0.915	0.821	0.000107295	VSMC IV Progeria vs WT
Jup	7.67674e-15	0.343391	0.968	0.923	3.94177e-10	VSMC IV Progeria vs WT
Cgref1	1.54577e-47	0.339453	0.632	0.251	7.93707e-43	VSMC IV Progeria vs WT
Plp2	5.05175e-12	0.339116	0.937	0.93	2.59392e-07	VSMC IV Progeria vs WT
Ninj1	1.85356e-16	0.337439	0.9	0.777	9.51745e-12	VSMC IV Progeria vs WT
Ldha	2.23029e-11	0.335827	0.987	0.974	1.14519e-06	VSMC IV Progeria vs WT
Plec	3.21359e-08	0.33166	0.965	0.912	0.00165008	VSMC IV Progeria vs WT
Lgmn	9.27553e-13	0.330018	0.973	0.913	4.7627e-08	VSMC IV Progeria vs WT
Phlda3	4.00706e-24	0.329336	0.871	0.592	2.0575e-19	VSMC IV Progeria vs WT
Pkd1	1.32479e-09	0.326098	0.983	0.965	6.8024e-05	VSMC IV Progeria vs WT
Nfic	7.05071e-11	0.325696	0.977	0.935	3.62033e-06	VSMC IV Progeria vs WT
Tmem109	1.16942e-11	0.32536	0.996	0.991	6.00463e-07	VSMC IV Progeria vs WT
Nup62	1.03312e-18	0.323858	0.672	0.418	5.30478e-14	VSMC IV Progeria vs WT
Thbs1	2.0586e-61	0.323009	0.599	0.188	1.05703e-56	VSMC IV Progeria vs WT
Adrm1	2.1588e-10	0.319896	0.743	0.724	1.10848e-05	VSMC IV Progeria vs WT
Timp2	1.61036e-11	0.317711	0.995	0.991	8.26871e-07	VSMC IV Progeria vs WT
Arhgdia	1.78662e-16	0.315663	1	0.997	9.17374e-12	VSMC IV Progeria vs WT
X1810055G02Rik	3.21425e-13	0.314137	0.845	0.681	1.65042e-08	VSMC IV Progeria vs WT
Calr	6.49819e-13	0.310749	1	0.997	3.33662e-08	VSMC IV Progeria vs WT
Tmed10	5.5224e-12	0.309255	0.962	0.936	2.83559e-07	VSMC IV Progeria vs WT
Slc3a2	1.6776e-08	0.308777	0.917	0.799	0.000861395	VSMC IV Progeria vs WT
Pdgfrb	5.1007e-08	0.308217	0.993	0.979	0.00261906	VSMC IV Progeria vs WT
Surf4	4.85259e-10	0.30817	0.996	0.981	2.49166e-05	VSMC IV Progeria vs WT
Htra1	3.17311e-14	0.304877	1	1	1.6293e-09	VSMC IV Progeria vs WT
Xist	1.13872e-51	0.30485	0.571	0.197	5.84701e-47	VSMC IV Progeria vs WT
Slc2a1	1.76461e-07	0.304516	0.905	0.794	0.00906073	VSMC IV Progeria vs WT
Ephx1	3.63972e-12	0.302444	0.944	0.843	1.86888e-07	VSMC IV Progeria vs WT
Ctsd	1.97277e-13	0.298338	1	1	1.01296e-08	VSMC IV Progeria vs WT
Eif4g1	3.52711e-11	0.296797	0.918	0.829	1.81107e-06	VSMC IV Progeria vs WT
Vcam1	5.64075e-39	0.293645	0.533	0.205	2.89636e-34	VSMC IV Progeria vs WT
Rassf1	1.01251e-11	0.292369	0.716	0.535	5.19892e-07	VSMC IV Progeria vs WT
Slc48a1	2.54358e-08	0.290629	0.996	0.982	0.00130605	VSMC IV Progeria vs WT
Ank	1.22567e-12	0.290139	0.822	0.67	6.29345e-08	VSMC IV Progeria vs WT
Ltbp3	2.13888e-08	0.286115	0.983	0.95	0.00109825	VSMC IV Progeria vs WT
Plpp1	7.35077e-09	0.285989	0.97	0.898	0.00037744	VSMC IV Progeria vs WT
Scarb2	1.10735e-17	0.285329	0.825	0.62	5.68589e-13	VSMC IV Progeria vs WT
Phgdh	1.68431e-13	0.285064	0.454	0.27	8.64845e-09	VSMC IV Progeria vs WT
Hmox1	4.38296e-45	0.281289	0.566	0.205	2.25052e-40	VSMC IV Progeria vs WT
Bsg	3.38109e-15	0.280721	0.998	0.997	1.73609e-10	VSMC IV Progeria vs WT
Txndc5	1.72874e-08	0.279032	0.977	0.93	0.000887654	VSMC IV Progeria vs WT
Slc39a7	6.81053e-09	0.278636	0.955	0.92	0.0003497	VSMC IV Progeria vs WT
Anxa2	5.38926e-08	0.277857	0.996	0.992	0.00276722	VSMC IV Progeria vs WT
Tagln2	1.38108e-12	0.273281	1	1	7.09143e-08	VSMC IV Progeria vs WT
Sgca	3.23789e-08	0.27319	0.793	0.66	0.00166256	VSMC IV Progeria vs WT
Sumo3	2.45264e-09	0.271647	0.937	0.829	0.000125936	VSMC IV Progeria vs WT
Sod3	1.75557e-11	0.270059	1	1	9.01432e-07	VSMC IV Progeria vs WT
Sncg	1.18837e-23	0.262684	0.702	0.428	6.10191e-19	VSMC IV Progeria vs WT
Nbl1	1.04999e-09	0.26223	0.878	0.753	5.39141e-05	VSMC IV Progeria vs WT
Rps2	6.14317e-09	0.258107	0.998	0.999	0.000315433	VSMC IV Progeria vs WT
Mmp2	1.95354e-11	0.257689	0.853	0.725	1.00308e-06	VSMC IV Progeria vs WT
Bop1	4.09442e-12	0.253725	0.705	0.526	2.10236e-07	VSMC IV Progeria vs WT
Prnp	5.00992e-15	0.251602	0.783	0.566	2.57244e-10	VSMC IV Progeria vs WT
Eno1	5.49978e-08	0.251519	0.966	0.966	0.00282397	VSMC IV Progeria vs WT
Slc16a3	3.45253e-17	0.250718	0.574	0.353	1.77277e-12	VSMC IV Progeria vs WT
Itga3	4.71796e-08	0.250018	0.946	0.892	0.00242253	VSMC IV Progeria vs WT
Gm830	2.1693e-16	-0.251619	0.413	0.585	1.11387e-11	VSMC IV Progeria vs WT
Hspb6	2.00415e-09	-0.253024	0.995	0.995	0.000102907	VSMC IV Progeria vs WT
mt.Nd4	3.25045e-16	-0.253024	1	1	1.66901e-11	VSMC IV Progeria vs WT
Rps9	3.6719e-09	-0.254468	0.984	0.994	0.000188541	VSMC IV Progeria vs WT
Hmgn1	5.0316e-13	-0.257666	0.96	0.981	2.58358e-08	VSMC IV Progeria vs WT
Myh11	4.44331e-17	-0.257856	1	1	2.2815e-12	VSMC IV Progeria vs WT
Nudt4	2.44917e-09	-0.259642	0.933	0.966	0.000125757	VSMC IV Progeria vs WT
Fos	7.9835e-09	-0.261261	0.914	0.966	0.000409929	VSMC IV Progeria vs WT
Gstm2	4.37462e-15	-0.261899	0.924	0.975	2.24624e-10	VSMC IV Progeria vs WT
Lypd8l	6.19758e-08	-0.263563	0.546	0.654	0.00318227	VSMC IV Progeria vs WT
Eif4g2	2.9154e-18	-0.264162	0.999	0.999	1.49697e-13	VSMC IV Progeria vs WT
Stk17b	5.05796e-08	-0.264419	0.609	0.673	0.00259711	VSMC IV Progeria vs WT
Vcl	5.71304e-13	-0.26472	0.989	0.997	2.93347e-08	VSMC IV Progeria vs WT
Tm9sf2	1.00102e-10	-0.264861	0.966	0.977	5.13994e-06	VSMC IV Progeria vs WT
Rps7	3.69182e-13	-0.265733	0.944	0.971	1.89564e-08	VSMC IV Progeria vs WT
Npm1	3.81887e-14	-0.265808	0.855	0.917	1.96088e-09	VSMC IV Progeria vs WT
Rgs4	3.05371e-09	-0.267179	0.859	0.91	0.000156799	VSMC IV Progeria vs WT
Ddx5	5.38651e-12	-0.268383	1	1	2.76581e-07	VSMC IV Progeria vs WT
Gucy1b1	3.27803e-21	-0.268665	0.875	0.936	1.68317e-16	VSMC IV Progeria vs WT
Entpd1	9.3586e-11	-0.270263	0.981	0.98	4.80536e-06	VSMC IV Progeria vs WT
Cnbp	4.13658e-14	-0.270513	0.991	0.994	2.12401e-09	VSMC IV Progeria vs WT
mt.Nd2	3.51132e-22	-0.271013	0.995	0.997	1.80296e-17	VSMC IV Progeria vs WT
Hmgn2	1.18973e-17	-0.272099	0.699	0.844	6.10889e-13	VSMC IV Progeria vs WT
Lhfp	2.544e-14	-0.274122	0.996	0.999	1.30627e-09	VSMC IV Progeria vs WT
Tmem47	2.91798e-13	-0.274251	0.865	0.913	1.49829e-08	VSMC IV Progeria vs WT
Cnn3	1.34223e-14	-0.276573	0.998	0.999	6.89193e-10	VSMC IV Progeria vs WT
Sost	1.27671e-07	-0.279097	0.973	0.999	0.00655554	VSMC IV Progeria vs WT
Gpc6	5.79348e-13	-0.279146	0.77	0.854	2.97478e-08	VSMC IV Progeria vs WT
Mylk4	8.54613e-12	-0.280265	0.825	0.885	4.38818e-07	VSMC IV Progeria vs WT
Gm10925	2.07238e-09	-0.280729	0.963	0.974	0.000106411	VSMC IV Progeria vs WT
Ecm1	2.33685e-13	-0.281006	1	1	1.1999e-08	VSMC IV Progeria vs WT
Dnajb4	3.89113e-16	-0.286049	0.952	0.971	1.99798e-11	VSMC IV Progeria vs WT
Tmsb4x	1.3356e-11	-0.28713	1	1	6.85789e-07	VSMC IV Progeria vs WT
Gstm1	7.83887e-16	-0.287564	0.998	1	4.02503e-11	VSMC IV Progeria vs WT
Bmt2	2.58942e-81	-0.289176	0.884	0.971	1.32959e-76	VSMC IV Progeria vs WT
Suclg2	5.87265e-13	-0.289609	0.619	0.724	3.01543e-08	VSMC IV Progeria vs WT
X9430065F17Rik	2.10312e-112	-0.291083	0.703	0.928	1.07989e-107	VSMC IV Progeria vs WT
Ywhah	1.59818e-13	-0.292667	0.87	0.926	8.20619e-09	VSMC IV Progeria vs WT
Col14a1	6.23309e-11	-0.293879	0.758	0.839	3.2005e-06	VSMC IV Progeria vs WT
Rnd3	4.98256e-08	-0.294054	0.736	0.789	0.0025584	VSMC IV Progeria vs WT
RP23.48M16.13	9.47674e-17	-0.294629	1	1	4.86602e-12	VSMC IV Progeria vs WT
Npy1r	3.66188e-10	-0.296332	0.741	0.814	1.88026e-05	VSMC IV Progeria vs WT
Zyx	6.38987e-19	-0.296895	1	1	3.28101e-14	VSMC IV Progeria vs WT
Dynll1	3.35507e-13	-0.297288	0.995	1	1.72273e-08	VSMC IV Progeria vs WT
Postn	1.35193e-13	-0.303865	1	1	6.94176e-09	VSMC IV Progeria vs WT
Pdlim3	1.69908e-15	-0.304032	0.988	0.996	8.72427e-11	VSMC IV Progeria vs WT
Ppp1r12a	1.99111e-15	-0.30407	0.97	0.985	1.02237e-10	VSMC IV Progeria vs WT
Ecm2	2.70342e-19	-0.306084	0.912	0.957	1.38813e-14	VSMC IV Progeria vs WT
Filip1l	3.78113e-13	-0.306133	0.971	0.989	1.9415e-08	VSMC IV Progeria vs WT
Zfp36l1	8.13663e-14	-0.312463	0.959	0.989	4.17791e-09	VSMC IV Progeria vs WT
Septin7	2.7573e-16	-0.312566	0.922	0.945	1.41579e-11	VSMC IV Progeria vs WT
Olfr729	3.45807e-106	-0.319976	0.833	0.957	1.77562e-101	VSMC IV Progeria vs WT
Csrp1	5.0189e-17	-0.321652	0.999	0.999	2.57705e-12	VSMC IV Progeria vs WT
Pls3	2.35739e-20	-0.32312	1	1	1.21045e-15	VSMC IV Progeria vs WT
Rock1	1.61724e-23	-0.324197	0.849	0.93	8.30405e-19	VSMC IV Progeria vs WT
Osr1	7.28938e-13	-0.324683	0.924	0.95	3.74288e-08	VSMC IV Progeria vs WT
Rps3a1	3.85971e-18	-0.327537	0.968	0.994	1.98184e-13	VSMC IV Progeria vs WT
Actc1	4.26197e-20	-0.330023	0.485	0.659	2.18839e-15	VSMC IV Progeria vs WT
Comt	2.60622e-31	-0.331483	0.998	1	1.33822e-26	VSMC IV Progeria vs WT
Gm44090	2.50738e-134	-0.333771	0.67	0.944	1.28747e-129	VSMC IV Progeria vs WT
Synpo2	2.05217e-14	-0.334766	0.984	0.986	1.05373e-09	VSMC IV Progeria vs WT
Eif4a2	1.50275e-25	-0.337968	0.952	0.969	7.71619e-21	VSMC IV Progeria vs WT
Rsrp1	3.50028e-20	-0.338573	0.9	0.944	1.79729e-15	VSMC IV Progeria vs WT
Ogfrl1	2.32125e-128	-0.340298	0.931	0.997	1.19189e-123	VSMC IV Progeria vs WT
Rpl10.ps3	1.05056e-16	-0.342015	0.961	0.98	5.39431e-12	VSMC IV Progeria vs WT
Stimate	1.37215e-11	-0.342608	0.917	0.946	7.0456e-07	VSMC IV Progeria vs WT
Kcnab1	5.33403e-18	-0.351538	0.873	0.916	2.73887e-13	VSMC IV Progeria vs WT
Slmap	4.14401e-24	-0.366312	0.983	0.996	2.12783e-19	VSMC IV Progeria vs WT
Cep97	1.58044e-93	-0.367592	0.783	0.945	8.11508e-89	VSMC IV Progeria vs WT
Fbxo30	3.07735e-15	-0.36938	0.921	0.957	1.58012e-10	VSMC IV Progeria vs WT
Gucy1a1	1.82614e-21	-0.375751	0.95	0.984	9.37666e-17	VSMC IV Progeria vs WT
Rbpms	6.2514e-22	-0.377309	0.991	0.999	3.20991e-17	VSMC IV Progeria vs WT
Vim	1.29942e-21	-0.378252	1	1	6.67214e-17	VSMC IV Progeria vs WT
Dbp	1.11213e-18	-0.378307	0.365	0.551	5.71044e-14	VSMC IV Progeria vs WT
Lrrc17	8.05874e-25	-0.382528	0.81	0.936	4.13792e-20	VSMC IV Progeria vs WT
Rpl7	2.51191e-22	-0.384306	0.983	0.996	1.28979e-17	VSMC IV Progeria vs WT
Rps4x	2.16386e-20	-0.387415	0.983	0.999	1.11108e-15	VSMC IV Progeria vs WT
Slx1b	1.33998e-119	-0.389795	0.945	0.996	6.88041e-115	VSMC IV Progeria vs WT
Ppp1cb	3.72202e-29	-0.396664	0.974	0.991	1.91115e-24	VSMC IV Progeria vs WT
Cped1	6.68415e-26	-0.397307	0.988	0.995	3.43211e-21	VSMC IV Progeria vs WT
Itga8	1.18947e-32	-0.398043	1	1	6.10756e-28	VSMC IV Progeria vs WT
Tppp3	2.89998e-18	-0.424862	0.814	0.906	1.48905e-13	VSMC IV Progeria vs WT
Fmo3	6.07747e-37	-0.425068	0.227	0.523	3.1206e-32	VSMC IV Progeria vs WT
mt.Atp6	7.39556e-19	-0.425536	0.822	0.912	3.7974e-14	VSMC IV Progeria vs WT
Prss23	4.18757e-11	-0.428124	0.901	0.928	2.15019e-06	VSMC IV Progeria vs WT
Rpl10.ps1	3.28361e-31	-0.43817	0.777	0.9	1.68604e-26	VSMC IV Progeria vs WT
Ccn1	3.94422e-07	-0.438337	0.998	0.999	0.0202524	VSMC IV Progeria vs WT
Cav1	5.19574e-22	-0.446572	1	0.999	2.66785e-17	VSMC IV Progeria vs WT
Rcan2	3.41904e-23	-0.446912	0.977	0.995	1.75558e-18	VSMC IV Progeria vs WT
Cpq	8.68336e-30	-0.449967	0.932	0.987	4.45865e-25	VSMC IV Progeria vs WT
mt.Rnr1	9.15256e-25	-0.451834	1	1	4.69957e-20	VSMC IV Progeria vs WT
mt.Atp8	2.14523e-42	-0.453708	1	1	1.10151e-37	VSMC IV Progeria vs WT
mt.Co2	3.47889e-13	-0.457369	0.636	0.729	1.78631e-08	VSMC IV Progeria vs WT
Gm37848	1.57678e-136	-0.459356	0.926	0.991	8.09629e-132	VSMC IV Progeria vs WT
Gm12840	1.97649e-25	-0.45981	0.998	1	1.01487e-20	VSMC IV Progeria vs WT
Sfrp2	7.38652e-17	-0.474848	0.943	0.97	3.79276e-12	VSMC IV Progeria vs WT
Cpe	1.03587e-47	-0.477587	1	1	5.3189e-43	VSMC IV Progeria vs WT
Fbxl22	9.13836e-28	-0.51498	0.887	0.971	4.69227e-23	VSMC IV Progeria vs WT
Id2	1.84796e-26	-0.517097	0.929	0.976	9.4887e-22	VSMC IV Progeria vs WT
Nox4	1.37794e-33	-0.522296	0.917	0.969	7.07529e-29	VSMC IV Progeria vs WT
Gm29013	1.60935e-114	-0.526531	0.883	0.951	8.26352e-110	VSMC IV Progeria vs WT
Cfh	2.84193e-12	-0.529252	0.755	0.834	1.45924e-07	VSMC IV Progeria vs WT
Ogn	1.8062e-38	-0.536522	0.978	0.999	9.27429e-34	VSMC IV Progeria vs WT
Gm48600	2.15581e-153	-0.564254	0.957	0.999	1.10695e-148	VSMC IV Progeria vs WT
Sh3bgrl	7.70967e-43	-0.581106	0.985	0.999	3.95868e-38	VSMC IV Progeria vs WT
Gm43652	1.29401e-142	-0.655891	0.991	0.999	6.64437e-138	VSMC IV Progeria vs WT
Klkb1	1.45648e-155	-0.667501	0.965	1	7.4786e-151	VSMC IV Progeria vs WT
mt.Rnr2	2.50029e-67	-0.729533	1	1	1.28382e-62	VSMC IV Progeria vs WT
E030013I19Rik	2.10288e-42	-0.733597	0.949	0.982	1.07977e-37	VSMC IV Progeria vs WT
Gm43960	8.93469e-146	-0.751941	0.998	1	4.5877e-141	VSMC IV Progeria vs WT
Gm3953	2.67825e-125	-0.773928	0.741	0.936	1.3752e-120	VSMC IV Progeria vs WT
Fmo2	5.12586e-59	-0.816256	0.889	0.99	2.63197e-54	VSMC IV Progeria vs WT
Vmn1r13	2.09268e-147	-0.924109	0.999	1	1.07453e-142	VSMC IV Progeria vs WT
Rorb	1.21047e-139	-1.22357	1	1	6.21539e-135	VSMC IV Progeria vs WT
Bhlhe41	7.35288e-149	-1.84413	1	1	3.77548e-144	VSMC IV Progeria vs WT
Cdkn1a	1.27907e-08	0.830702	0.988	0.753	0.000656765	VSMC V Progeria vs WT
Xist	7.74876e-10	0.707692	0.857	0.395	3.97875e-05	VSMC V Progeria vs WT
Gm45120	1.93399e-07	0.298804	0.94	0.84	0.00993045	VSMC V Progeria vs WT
F530104D19Rik	1.46248e-07	0.279683	0.952	0.691	0.00750939	VSMC V Progeria vs WT
Gm42535	2.77373e-07	-0.2781	0.595	0.753	0.0142423	VSMC V Progeria vs WT
Gm44090	1.62117e-09	-0.506535	0.512	0.815	8.32423e-05	VSMC V Progeria vs WT
Slx1b	1.81957e-07	-0.544993	0.976	0.988	0.00934295	VSMC V Progeria vs WT
Bmt2	3.3324e-07	-0.585726	0.738	0.914	0.0171109	VSMC V Progeria vs WT
Gm37848	1.45201e-08	-0.641013	0.929	0.963	0.000745563	VSMC V Progeria vs WT
Ogfrl1	1.30835e-10	-0.73307	0.952	1	6.71798e-06	VSMC V Progeria vs WT
Comt	1.72687e-08	-0.821195	1	1	0.000886696	VSMC V Progeria vs WT
Fbxl22	3.14457e-07	-0.841501	0.821	0.926	0.0161464	VSMC V Progeria vs WT
Gm3953	1.60361e-07	-0.872169	0.536	0.753	0.00823407	VSMC V Progeria vs WT
Gm48600	4.90194e-08	-0.952531	0.976	0.988	0.002517	VSMC V Progeria vs WT
Gm43652	6.88743e-10	-1.05937	0.988	1	3.53649e-05	VSMC V Progeria vs WT
Fmo2	3.16643e-09	-1.10388	0.857	0.975	0.000162587	VSMC V Progeria vs WT
Klkb1	4.62253e-11	-1.11358	1	1	2.37353e-06	VSMC V Progeria vs WT
E030013I19Rik	6.26358e-09	-1.12103	0.798	0.951	0.000321616	VSMC V Progeria vs WT
Vmn1r13	5.8863e-08	-1.49004	1	1	0.00302244	VSMC V Progeria vs WT
Rorb	6.33129e-08	-1.8951	1	1	0.00325093	VSMC V Progeria vs WT
Bhlhe41	5.96059e-10	-2.03119	1	1	3.06059e-05	VSMC V Progeria vs WT
Slx1b	2.88578e-08	-0.394126	1	0.983	0.00148176	VSMC VI Progeria vs WT
Ogfrl1	6.16726e-09	-0.434454	0.925	1	0.00031667	VSMC VI Progeria vs WT
Gm48600	3.84671e-07	-0.69288	0.975	0.983	0.0197517	VSMC VI Progeria vs WT
Gm43652	1.78697e-09	-0.698791	1	1	9.17554e-05	VSMC VI Progeria vs WT
Klkb1	2.18176e-10	-0.847784	0.975	1	1.12027e-05	VSMC VI Progeria vs WT
Gm43960	1.16908e-08	-0.863785	0.975	1	0.000600287	VSMC VI Progeria vs WT
Vmn1r13	3.46056e-09	-1.15356	1	1	0.000177689	VSMC VI Progeria vs WT
Rorb	7.82649e-09	-1.38109	1	1	0.000401867	VSMC VI Progeria vs WT
Bhlhe41	1.82101e-08	-2.21687	1	1	0.000935032	VSMC VI Progeria vs WT

## Sheet: Table S10
Subpopulation	Progerin positive cells (transcript)	Lamin A positive cells (transcript)
VSMC I	0.51	0.38
VSMC II	0.62	0.3
VSMC III	0.45	0.18
VSMC IV	0.75	0.37
VSMC V	0.22	0.14
VSMC VI	0.7	0.38
Fibroblast I	0.53	0.25
Fibroblast II	0.25	0.09
Fibroblast III	0.52	0.19
Endothelial cells I	0.14	0.12
Endothelial cells II	0.32	0.13
Macrophages	0.22	0.21
Pericytes	0.6	0.22

[truncated: 17 more sheets: Table S11, Table S12, Table S13, Table S14, Table S15, Table S16, Table S17, Table S18, Table S19, Table S20, Table S21, Table S22, Table S23, Table S24, Table S25, Table S26, Table S27]
